# Supplementary material for: Accuracy of Heart Rate Measurement Under Transient States: A Validation Study of Wearables for Real-Life Monitoring
Source: Sensors (Basel). 2025 Oct 13;25(20):6319. doi: 10.3390/s25206319 (PMC12568089; doi:10.3390/s25206319)
Supplement: Supplementary file 1 [file sensors-25-06319-s001.zip › File S2.xlsx]

## Sheet: EmbracePlus
Cumulative Timestamp	Heart Rate	Person
32	66	5
92	65	5
152	66	5
212	69	5
272	61	5
332	64	5
392	70	5
452	89	5
512	94	5
572	95	5
632	84	5
692	97	5
752	99	5
812	100	5
872	95	5
932	105	5
992	109	5
1052	110	5
1112	104	5
1172	76	5
1232	72	5
60	64	6
120	59	6
180	61	6
240	71	6
300	73	6
360	76	6
420	84	6
480	96	6
540	94	6
600	94	6
660	108	6
720	119	6
780	121	6
840	123	6
900	132	6
960	143	6
1020	144	6
1080	144	6
1140	119	6
1200	94	6
21	74	7
81	69	7
141	73	7
201	72	7
261	47	7
321	77	7
381	74	7
441	100	7
501	105	7
561	100	7
621	107	7
681	111	7
741	117	7
801	118	7
861	123	7
921	129	7
981	132	7
1041	135	7
1101	136	7
1161	106	7
1221	91	7
10	75	8
70	72	8
130	72	8
190	73	8
250	95	8
310	97	8
370	95	8
430	92	8
490	98	8
550	89	8
610	88	8
670	103	8
730	105	8
790	107	8
850	109	8
910	117	8
970	122	8
1030	126	8
1090	125	8
1150	119	8
1210	110	8
60	87	9
120	84	9
180	94	9
240	95	9
300	91	9
360	95	9
420	96	9
480	104	9
540	112	9
600	102	9
660	100	9
720	107	9
780	114	9
840	114	9
900	123	9
960	127	9
1020	131	9
1080	132	9
1140	120	9
1200	107	9
30	79	11
90	72	11
150	73	11
210	76	11
270	74	11
330	84	11
390	92	11
450	105	11
510	103	11
570	101	11
630	101	11
690	120	11
750	123	11
810	122	11
870	127	11
930	133	11
990	137	11
1050	139	11
1110	137	11
1170	109	11
1230	97	11
40	71	12
100	75	12
160	74	12
220	76	12
280	80	12
340	76	12
400	69	12
460	99	12
520	107	12
580	98	12
640	103	12
700	107	12
760	113	12
820	111	12
880	112	12
940	109	12
1000	110	12
1060	118	12
1120	122	12
1180	107	12
1240	103	12
60	92	13
120	88	13
180	86	13
240	92	13
300	97	13
360	99	13
420	101	13
480	98	13
540	96	13
600	85	13
660	98	13
720	107	13
780	101	13
840	97	13
900	95	13
960	104	13
1020	112	13
1080	103	13
1140	101	13
1200	97	13
40	51	14
100	52	14
160	50	14
220	56	14
280	51	14
340	55	14
400	63	14
460	70	14
520	65	14
580	62	14
640	68	14
700	74	14
760	76	14
820	74	14
880	79	14
940	91	14
1000	92	14
1060	92	14
1120	81	14
1180	50	14
1240	52	14
45	74	15
105	69	15
165	72	15
225	78	15
285	79	15
345	78	15
405	84	15
465	95	15
525	109	15
585	94	15
645	95	15
705	104	15
765	110	15
825	109	15
885	112	15
945	115	15
1005	119	15
1065	122	15
1125	124	15
1185	128	15
1245	107	15
20	62	16
80	61	16
140	63	16
200	68	16
260	68	16
320	67	16
380	62	16
440	87	16
500	96	16
560	99	16
620	96	16
680	108	16
740	113	16
800	116	16
860	118	16
920	123	16
980	124	16
1040	124	16
1100	123	16
1160	89	16
1220	87	16
60	75	17
120	74	17
180	73	17
240	74	17
360	63	17
420	84	17
480	50	17
540	61	17
600	87	17
660	95	17
720	94	17
780	91	17
840	103	17
900	109	17
960	119	17
1020	117	17
1080	124	17
1140	121	17
1200	94	17
60	61	18
120	59	18
180	59	18
240	62	18
300	59	18
360	61	18
420	79	18
480	81	18
540	79	18
600	78	18
660	91	18
720	95	18
780	95	18
840	95	18
900	100	18
960	104	18
1020	105	18
1080	104	18
1140	80	18
1200	65	18
60	62	19
120	70	19
180	68	19
240	75	19
300	73	19
360	71	19
420	104	19
480	113	19
540	110	19
600	111	19
660	109	19
720	112	19
780	120	19
840	129	19
900	138	19
960	125	19
1020	124	19
1080	127	19
1140	129	19
1200	77	19
60	86	20
120	76	20
180	59	20
240	87	20
300	38	20
360	29	20
420	37	20
480	53	20
540	60	20
600	66	20
660	100	20
720	104	20
780	114	20
840	121	20
900	121	20
960	123	20
1020	120	20
1080	119	20
1140	115	20
1200	101	20
60	79	21
120	74	21
180	74	21
240	73	21
300	92	21
360	78	21
420	86	21
480	81	21
540	89	21
600	95	21
660	111	21
720	117	21
780	119	21
840	123	21
900	125	21
960	133	21
1020	134	21
1080	136	21
1140	121	21
1200	95	21
40	75	22
100	77	22
160	76	22
220	79	22
280	74	22
340	79	22
400	61	22
460	57	22
520	71	22
580	100	22
640	100	22
700	106	22
760	120	22
820	122	22
880	117	22
940	118	22
1000	134	22
1060	134	22
1120	132	22
1180	93	22
1240	88	22
60	61	23
120	62	23
180	62	23
240	74	23
300	80	23
360	86	23
420	97	23
480	100	23
540	101	23
600	101	23
660	114	23
720	116	23
780	117	23
840	122	23
900	128	23
960	115	23
1020	114	23
1080	115	23
1140	99	23
1200	89	23
60	65	24
120	67	24
180	65	24
240	68	24
300	75	24
360	79	24
420	87	24
480	83	24
540	82	24
600	81	24
660	92	24
720	94	24
780	93	24
840	92	24
900	99	24
960	103	24
1020	104	24
1080	106	24
1140	89	24
1200	82	24

## Sheet: Garmin Vivosmart 4
Cumulative Timestamp	Heart Rate	Person
21	70	8
183	86	8
189	92	8
193	99	8
197	95	8
204	92	8
212	91	8
215	92	8
219	94	8
235	98	8
239	101	8
270	91	8
297	100	8
310	106	8
321	103	8
331	89	8
334	90	8
336	90	8
339	90	8
387	95	8
396	90	8
436	92	8
444	91	8
449	92	8
482	91	8
563	90	8
593	88	8
604	97	8
632	105	8
646	102	8
652	102	8
662	105	8
663	105	8
671	106	8
675	104	8
676	105	8
681	105	8
688	104	8
699	105	8
704	106	8
706	105	8
708	104	8
738	104	8
750	106	8
751	104	8
752	104	8
754	106	8
762	110	8
781	108	8
788	109	8
803	108	8
820	109	8
854	113	8
856	114	8
869	117	8
877	118	8
891	121	8
896	121	8
901	123	8
904	123	8
906	122	8
909	123	8
913	123	8
927	122	8
941	119	8
955	121	8
969	125	8
983	122	8
1001	126	8
1019	126	8
1035	124	8
1039	125	8
1043	124	8
1045	126	8
1056	125	8
1061	124	8
1064	125	8
1077	124	8
1084	124	8
1121	112	8
1128	114	8
1131	114	8
1154	108	8
1162	109	8
9	95	9
15	102	9
31	85	9
36	84	9
58	93	9
78	85	9
85	87	9
112	90	9
122	80	9
138	92	9
161	80	9
165	89	9
167	90	9
169	88	9
184	108	9
195	108	9
213	95	9
218	94	9
219	94	9
221	94	9
228	89	9
235	92	9
237	92	9
246	90	9
248	91	9
258	86	9
286	90	9
290	89	9
299	92	9
306	91	9
310	90	9
321	102	9
326	96	9
335	89	9
341	92	9
357	103	9
360	100	9
381	116	9
387	112	9
390	99	9
393	101	9
396	100	9
411	103	9
416	103	9
420	109	9
437	104	9
442	106	9
450	100	9
455	104	9
459	108	9
498	103	9
505	106	9
510	106	9
535	97	9
536	93	9
557	106	9
569	107	9
574	107	9
575	107	9
594	109	9
612	116	9
619	114	9
634	117	9
643	117	9
658	115	9
673	116	9
675	117	9
676	118	9
690	116	9
697	114	9
701	111	9
711	118	9
715	116	9
723	118	9
729	117	9
736	112	9
744	119	9
747	118	9
762	115	9
777	115	9
792	112	9
798	117	9
813	121	9
822	115	9
823	116	9
827	115	9
832	119	9
842	120	9
856	123	9
862	125	9
864	125	9
872	126	9
876	126	9
891	125	9
898	125	9
899	124	9
911	124	9
917	127	9
924	130	9
936	134	9
941	128	9
956	131	9
971	129	9
975	129	9
979	130	9
994	132	9
1009	131	9
1024	133	9
1039	133	9
1044	131	9
1045	131	9
1060	132	9
1075	139	9
1085	131	9
1089	129	9
1096	123	9
1099	122	9
1102	121	9
1113	122	9
1119	108	9
1127	104	9
1129	106	9
1132	118	9
1142	116	9
1150	105	9
1155	118	9
1166	117	9
1171	108	9
77	56	11
105	50	11
189	82	11
195	69	11
196	65	11
197	62	11
203	56	11
205	59	11
219	50	11
220	53	11
222	54	11
226	47	11
229	51	11
277	54	11
359	55	11
380	73	11
381	74	11
382	75	11
383	76	11
384	76	11
391	77	11
398	74	11
415	71	11
430	64	11
447	66	11
454	65	11
472	65	11
489	62	11
506	61	11
523	62	11
540	58	11
557	59	11
575	61	11
592	63	11
609	71	11
621	72	11
624	74	11
639	73	11
654	75	11
669	73	11
675	77	11
690	71	11
695	74	11
710	74	11
725	68	11
729	76	11
744	67	11
759	77	11
768	74	11
783	76	11
791	75	11
799	69	11
814	75	11
829	68	11
844	84	11
854	85	11
868	88	11
870	88	11
872	89	11
874	89	11
879	86	11
894	90	11
909	83	11
924	94	11
929	91	11
934	97	11
949	92	11
964	92	11
979	92	11
991	92	11
1006	90	11
1021	94	11
1030	92	11
1045	92	11
1060	94	11
1075	88	11
1091	63	11
1092	64	11
1093	66	11
1097	66	11
1100	61	11
1108	59	11
1112	56	11
1120	49	11
1121	50	11
1122	52	11
1125	47	11
1128	51	11
1129	51	11
1132	45	11
1133	46	11
1135	51	11
1138	45	11
1141	50	11
1147	54	11
1182	52	11
2	75	12
7	76	12
15	66	12
30	70	12
60	74	12
106	85	12
119	83	12
131	78	12
137	80	12
138	85	12
158	76	12
170	89	12
173	81	12
193	88	12
194	88	12
220	77	12
226	86	12
264	74	12
266	76	12
271	79	12
286	82	12
299	81	12
329	87	12
355	86	12
367	92	12
369	93	12
372	94	12
377	95	12
392	87	12
398	99	12
408	89	12
409	90	12
416	98	12
428	96	12
438	100	12
441	93	12
451	96	12
453	97	12
454	96	12
456	93	12
458	95	12
459	98	12
463	96	12
465	95	12
473	94	12
482	93	12
484	94	12
490	94	12
492	94	12
494	96	12
498	92	12
506	98	12
507	99	12
514	96	12
527	95	12
531	91	12
533	95	12
545	97	12
554	101	12
566	98	12
568	95	12
580	94	12
586	98	12
593	100	12
610	102	12
624	103	12
634	108	12
648	102	12
662	112	12
676	114	12
685	109	12
687	108	12
700	101	12
714	108	12
728	99	12
729	98	12
743	106	12
748	112	12
749	109	12
763	108	12
766	111	12
770	112	12
777	103	12
791	114	12
805	113	12
814	112	12
820	100	12
825	113	12
828	101	12
834	106	12
835	109	12
849	118	12
857	120	12
871	121	12
880	117	12
894	112	12
898	117	12
912	121	12
926	123	12
940	126	12
954	122	12
960	119	12
962	120	12
975	114	12
986	119	12
991	115	12
997	119	12
1006	126	12
1018	127	12
1021	118	12
1032	128	12
1046	124	12
1060	121	12
1064	118	12
1069	118	12
1078	125	12
1083	121	12
1087	119	12
1112	109	12
1115	107	12
1117	103	12
1118	106	12
1139	108	12
1155	98	12
1156	99	12
1159	103	12
1165	105	12
1168	109	12
1170	105	12
1176	102	12
1201	98	12
2	90	13
12	84	13
22	81	13
23	82	13
24	81	13
27	80	13
54	90	13
60	90	13
67	86	13
85	94	13
93	89	13
107	88	13
164	86	13
177	86	13
210	97	13
213	98	13
216	99	13
247	95	13
254	96	13
290	99	13
320	100	13
330	94	13
341	91	13
348	100	13
351	100	13
354	102	13
374	95	13
395	93	13
410	93	13
415	98	13
420	90	13
421	90	13
428	98	13
431	89	13
447	95	13
463	92	13
479	86	13
490	80	13
499	83	13
500	84	13
516	84	13
531	81	13
546	78	13
563	79	13
579	82	13
595	84	13
601	84	13
617	92	13
623	92	13
635	98	13
649	93	13
663	93	13
677	92	13
691	88	13
701	90	13
715	94	13
719	93	13
724	92	13
738	94	13
752	91	13
764	93	13
767	91	13
768	93	13
782	97	13
796	92	13
810	93	13
824	89	13
838	93	13
845	91	13
847	91	13
861	97	13
875	101	13
883	100	13
884	99	13
898	101	13
909	104	13
923	104	13
934	107	13
948	105	13
962	106	13
976	107	13
989	105	13
995	104	13
1001	103	13
1005	104	13
1019	104	13
1033	106	13
1047	107	13
1061	104	13
1067	108	13
1077	106	13
1086	104	13
1096	100	13
1136	95	13
1147	92	13
1165	94	13
1177	95	13
1186	98	13
77	56	14
105	50	14
189	82	14
195	69	14
196	65	14
197	62	14
203	56	14
205	59	14
219	50	14
220	53	14
222	54	14
226	47	14
229	51	14
277	54	14
359	55	14
380	73	14
381	74	14
382	75	14
383	76	14
384	76	14
391	77	14
398	74	14
415	71	14
430	64	14
447	66	14
454	65	14
472	65	14
489	62	14
506	61	14
523	62	14
540	58	14
557	59	14
575	61	14
592	63	14
609	71	14
621	72	14
624	74	14
639	73	14
654	75	14
669	73	14
675	77	14
690	71	14
695	74	14
710	74	14
725	68	14
729	76	14
744	67	14
759	77	14
768	74	14
783	76	14
791	75	14
799	69	14
814	75	14
829	68	14
844	84	14
854	85	14
868	88	14
870	88	14
872	89	14
874	89	14
879	86	14
894	90	14
909	83	14
924	94	14
929	91	14
934	97	14
949	92	14
964	92	14
979	92	14
991	92	14
1006	90	14
1021	94	14
1030	92	14
1045	92	14
1060	94	14
1075	88	14
1091	63	14
1092	64	14
1093	66	14
1097	66	14
1100	61	14
1108	59	14
1112	56	14
1120	49	14
1121	50	14
1122	52	14
1125	47	14
1128	51	14
1129	51	14
1132	45	14
1133	46	14
1135	51	14
1138	45	14
1141	50	14
1147	54	14
1182	52	14
0	70	15
3	74	15
24	71	15
30	66	15
33	68	15
36	69	15
52	60	15
66	69	15
99	72	15
118	82	15
132	65	15
135	69	15
140	69	15
161	82	15
196	85	15
199	78	15
213	78	15
215	74	15
217	75	15
220	82	15
231	77	15
243	79	15
291	75	15
297	77	15
314	80	15
352	88	15
373	79	15
377	83	15
385	92	15
387	93	15
390	82	15
404	75	15
418	83	15
441	115	15
442	117	15
495	98	15
512	96	15
527	104	15
532	97	15
552	92	15
561	93	15
583	94	15
584	94	15
593	91	15
595	92	15
603	96	15
604	97	15
640	94	15
648	99	15
651	98	15
655	93	15
656	94	15
666	107	15
667	107	15
670	106	15
673	109	15
675	112	15
677	113	15
691	111	15
705	109	15
719	111	15
723	110	15
724	110	15
726	109	15
728	108	15
731	106	15
732	107	15
735	109	15
737	108	15
741	110	15
748	108	15
759	111	15
767	111	15
769	112	15
778	112	15
792	106	15
798	102	15
800	100	15
814	109	15
819	108	15
833	111	15
840	108	15
842	109	15
843	110	15
857	114	15
859	114	15
862	113	15
868	112	15
882	113	15
885	114	15
889	113	15
901	108	15
902	109	15
915	115	15
929	116	15
931	116	15
943	117	15
946	115	15
950	115	15
952	118	15
966	122	15
972	116	15
986	116	15
992	119	15
993	120	15
1003	120	15
1004	120	15
1018	122	15
1020	121	15
1034	121	15
1048	121	15
1062	124	15
1076	122	15
1084	123	15
1089	123	15
1092	123	15
1093	123	15
1101	125	15
1106	124	15
1116	125	15
1123	129	15
1125	127	15
1126	126	15
1136	127	15
1142	124	15
1145	123	15
1165	95	15
1169	94	15
1174	92	15
1177	96	15
1203	96	15
1218	94	15
1228	96	15
1235	90	15
1238	88	15
5	66	16
41	65	16
64	57	16
88	59	16
112	62	16
188	91	16
196	88	16
210	75	16
213	69	16
216	71	16
224	63	16
227	65	16
234	61	16
256	67	16
275	65	16
298	69	16
304	75	16
309	71	16
326	67	16
327	67	16
330	74	16
331	79	16
332	81	16
340	73	16
354	77	16
357	84	16
360	79	16
362	79	16
365	83	16
394	90	16
395	89	16
396	88	16
399	89	16
407	88	16
410	88	16
412	89	16
413	91	16
431	96	16
436	93	16
453	89	16
463	91	16
478	93	16
485	87	16
498	97	16
518	97	16
529	96	16
530	95	16
548	94	16
565	92	16
582	95	16
599	99	16
614	107	16
616	108	16
620	106	16
623	106	16
637	106	16
651	105	16
664	109	16
673	109	16
674	110	16
688	111	16
695	111	16
709	112	16
723	114	16
737	117	16
751	113	16
765	114	16
779	115	16
789	114	16
803	115	16
817	115	16
822	112	16
823	113	16
837	117	16
851	120	16
865	121	16
879	121	16
893	123	16
907	124	16
910	123	16
924	123	16
938	125	16
948	124	16
962	123	16
976	123	16
990	121	16
1004	123	16
1018	123	16
1032	122	16
1046	121	16
1056	124	16
1059	125	16
1065	124	16
1069	126	16
1073	129	16
1087	112	16
1093	104	16
1097	101	16
1100	97	16
1102	92	16
1104	94	16
1106	91	16
1108	92	16
1111	91	16
1113	89	16
1116	90	16
1130	82	16
1131	79	16
1132	83	16
1190	87	16
0	77	17
19	74	17
23	73	17
55	74	17
87	75	17
89	72	17
96	69	17
108	77	17
111	76	17
114	75	17
116	77	17
121	79	17
136	73	17
141	71	17
143	69	17
156	69	17
176	74	17
181	74	17
231	73	17
238	86	17
241	78	17
244	78	17
246	76	17
254	80	17
256	79	17
259	78	17
278	99	17
282	85	17
289	72	17
296	68	17
298	70	17
299	72	17
328	71	17
340	72	17
350	84	17
354	80	17
356	76	17
361	84	17
366	83	17
378	85	17
382	87	17
406	82	17
418	89	17
453	100	17
467	102	17
469	99	17
474	98	17
488	82	17
490	79	17
492	82	17
495	84	17
501	89	17
507	90	17
523	90	17
554	87	17
574	88	17
587	92	17
592	96	17
615	87	17
632	87	17
638	81	17
642	84	17
670	94	17
673	100	17
683	88	17
687	92	17
702	108	17
705	106	17
708	107	17
709	107	17
710	108	17
714	107	17
728	107	17
742	102	17
747	102	17
750	104	17
764	105	17
770	108	17
784	109	17
798	110	17
813	110	17
820	109	17
821	108	17
830	104	17
842	103	17
855	105	17
865	109	17
866	107	17
867	107	17
875	113	17
889	115	17
903	115	17
915	117	17
929	126	17
934	126	17
940	122	17
944	122	17
953	122	17
967	130	17
973	131	17
978	131	17
992	127	17
1006	127	17
1020	125	17
1034	126	17
1048	128	17
1062	131	17
1068	130	17
1082	125	17
1093	127	17
1096	128	17
1105	133	17
1113	127	17
1124	103	17
1126	99	17
1128	104	17
1130	104	17
1136	108	17
1146	95	17
1148	93	17
1151	91	17
1154	86	17
1158	89	17
1162	95	17
1173	94	17
1175	99	17
1177	95	17
1185	89	17
1194	94	17
1195	93	17
1216	89	17
2	61	18
10	62	18
24	59	18
129	57	18
149	59	18
196	62	18
200	61	18
204	59	18
212	55	18
232	56	18
251	54	18
308	60	18
321	60	18
350	69	18
354	66	18
356	67	18
408	85	18
417	79	18
423	84	18
426	85	18
427	82	18
428	79	18
430	82	18
432	83	18
434	86	18
436	80	18
439	79	18
443	82	18
448	78	18
462	80	18
471	82	18
475	82	18
477	85	18
487	83	18
490	81	18
493	72	18
498	79	18
506	80	18
508	78	18
513	68	18
517	80	18
530	70	18
539	81	18
563	72	18
572	81	18
578	81	18
581	82	18
595	73	18
604	80	18
617	94	18
627	95	18
631	96	18
633	92	18
635	92	18
717	95	18
733	91	18
745	91	18
773	95	18
794	89	18
807	93	18
811	95	18
820	92	18
842	97	18
855	102	18
894	103	18
902	108	18
909	106	18
911	100	18
918	100	18
921	101	18
964	104	18
981	105	18
1094	81	18
1106	67	18
1114	65	18
1133	66	18
1138	64	18
1140	64	18
1143	63	18
1144	62	18
1145	65	18
1146	65	18
1147	63	18
1150	63	18
75	80	20
81	82	20
85	82	20
136	82	20
140	79	20
146	72	20
150	72	20
156	76	20
159	77	20
168	82	20
178	93	20
189	107	20
192	106	20
225	88	20
232	94	20
253	101	20
258	95	20
266	101	20
271	105	20
278	106	20
279	107	20
281	106	20
294	106	20
303	110	20
331	105	20
339	101	20
342	110	20
354	97	20
356	100	20
385	102	20
388	96	20
408	95	20
412	101	20
425	100	20
426	98	20
431	93	20
433	94	20
438	94	20
445	94	20
454	94	20
472	93	20
500	88	20
505	90	20
520	94	20
528	93	20
557	85	20
558	81	20
560	85	20
562	91	20
573	96	20
576	92	20
577	88	20
608	101	20
620	104	20
630	105	20
631	105	20
635	106	20
638	102	20
641	99	20
647	102	20
650	101	20
654	101	20
663	105	20
668	107	20
682	106	20
695	108	20
706	107	20
719	103	20
732	110	20
746	110	20
759	116	20
766	110	20
770	109	20
777	112	20
786	109	20
800	109	20
814	104	20
827	111	20
840	116	20
848	120	20
853	120	20
854	120	20
868	114	20
881	116	20
894	119	20
907	120	20
910	124	20
923	123	20
937	125	20
941	129	20
944	130	20
952	128	20
958	128	20
972	130	20
983	130	20
992	130	20
1005	132	20
1008	131	20
1013	128	20
1014	129	20
1020	126	20
1024	126	20
1037	131	20
1038	131	20
1051	129	20
1053	129	20
1056	125	20
1060	125	20
1062	126	20
1069	130	20
1097	119	20
1102	113	20
1106	115	20
1120	103	20
1126	100	20
1137	110	20
1143	103	20
1149	103	20
1161	97	20
1163	101	20
1183	103	20
1201	108	20
3	84	21
9	94	21
13	87	21
27	86	21
32	85	21
82	93	21
121	85	21
124	83	21
128	80	21
133	84	21
160	84	21
169	80	21
177	94	21
178	91	21
192	104	21
194	101	21
204	83	21
248	92	21
255	97	21
257	93	21
260	95	21
268	89	21
270	91	21
290	86	21
291	82	21
295	97	21
303	74	21
315	87	21
326	95	21
337	94	21
339	90	21
353	93	21
364	105	21
375	108	21
387	103	21
396	103	21
411	97	21
423	105	21
424	105	21
436	97	21
443	106	21
454	106	21
459	107	21
467	105	21
469	112	21
475	104	21
481	94	21
485	100	21
492	101	21
496	105	21
502	97	21
516	109	21
519	97	21
526	106	21
529	98	21
536	98	21
551	98	21
560	105	21
561	102	21
568	102	21
574	96	21
589	102	21
593	95	21
594	100	21
599	99	21
613	116	21
619	113	21
623	115	21
628	114	21
641	109	21
654	116	21
667	122	21
680	120	21
687	111	21
688	114	21
689	117	21
690	117	21
703	115	21
706	121	21
707	119	21
719	122	21
729	120	21
732	113	21
744	120	21
748	120	21
750	119	21
753	116	21
765	112	21
777	118	21
779	120	21
782	124	21
795	121	21
806	125	21
815	120	21
822	114	21
835	123	21
846	120	21
855	123	21
868	127	21
879	128	21
892	134	21
905	130	21
917	131	21
930	131	21
943	133	21
944	134	21
948	134	21
961	129	21
974	131	21
981	133	21
985	134	21
986	133	21
990	131	21
995	132	21
1007	135	21
1019	136	21
1024	138	21
1026	137	21
1039	135	21
1044	137	21
1047	135	21
1052	138	21
1059	134	21
1064	132	21
1077	137	21
1101	111	21
1103	103	21
1106	109	21
1111	98	21
1136	90	21
1138	95	21
1139	94	21
1142	89	21
1157	89	21
3	73	22
42	79	22
44	84	22
56	75	22
63	73	22
106	75	22
135	74	22
158	77	22
179	85	22
184	102	22
197	85	22
208	83	22
215	76	22
226	87	22
234	83	22
243	78	22
253	77	22
259	81	22
280	84	22
289	81	22
292	85	22
307	74	22
315	89	22
317	84	22
333	83	22
361	89	22
374	95	22
380	96	22
391	104	22
394	96	22
409	98	22
432	91	22
452	100	22
466	94	22
470	96	22
479	99	22
486	93	22
490	99	22
495	92	22
522	92	22
524	92	22
527	94	22
534	96	22
555	100	22
557	98	22
560	94	22
562	95	22
567	93	22
571	97	22
578	91	22
579	92	22
586	89	22
609	108	22
610	109	22
611	106	22
614	106	22
621	108	22
623	109	22
624	112	22
627	111	22
631	109	22
637	110	22
642	110	22
652	116	22
655	114	22
671	121	22
684	115	22
694	120	22
708	112	22
718	117	22
725	116	22
726	117	22
741	115	22
742	114	22
745	118	22
759	115	22
772	122	22
786	112	22
800	119	22
808	118	22
815	121	22
829	117	22
846	121	22
860	126	22
874	127	22
888	127	22
897	129	22
902	129	22
920	130	22
927	129	22
931	132	22
934	131	22
941	136	22
944	134	22
947	133	22
948	133	22
949	134	22
950	135	22
951	135	22
953	135	22
957	134	22
964	133	22
965	134	22
967	134	22
975	133	22
983	133	22
990	134	22
998	133	22
1001	134	22
1006	134	22
1008	135	22
1017	132	22
1024	136	22
1038	134	22
1052	135	22
1066	138	22
1076	136	22
1096	110	22
1105	104	22
1107	101	22
1110	106	22
1114	96	22
1117	96	22
1120	94	22
1121	93	22
1122	95	22
1124	96	22
1126	95	22
1129	96	22
1142	84	22
1144	83	22
1152	86	22
1159	95	22
1169	92	22
1175	86	22
1198	86	22
13	62	23
19	64	23
24	72	23
42	56	23
49	56	23
52	56	23
53	56	23
64	61	23
75	59	23
79	62	23
81	65	23
85	61	23
87	61	23
89	66	23
110	61	23
115	65	23
133	61	23
153	66	23
174	55	23
177	61	23
199	72	23
202	69	23
211	72	23
214	75	23
217	75	23
219	77	23
230	74	23
256	84	23
257	84	23
269	78	23
283	80	23
284	82	23
293	80	23
304	85	23
306	83	23
329	85	23
331	78	23
335	84	23
342	79	23
367	95	23
378	71	23
379	72	23
383	84	23
392	78	23
396	82	23
398	80	23
402	87	23
403	87	23
416	79	23
433	73	23
450	76	23
455	76	23
458	76	23
462	81	23
469	77	23
473	78	23
478	73	23
480	75	23
481	74	23
487	71	23
488	71	23
501	74	23
509	77	23
517	83	23
518	79	23
524	72	23
530	81	23
533	85	23
534	83	23
539	80	23
541	83	23
544	75	23
560	74	23
568	74	23
577	74	23
593	72	23
598	73	23
604	82	23
607	82	23
620	87	23
623	88	23
631	87	23
637	93	23
648	88	23
655	88	23
658	90	23
662	86	23
665	86	23
670	89	23
673	87	23
687	88	23
701	92	23
715	86	23
729	84	23
736	89	23
737	89	23
745	94	23
746	92	23
755	84	23
760	88	23
762	88	23
768	86	23
782	88	23
796	86	23
799	86	23
813	95	23
827	89	23
841	82	23
855	92	23
856	93	23
861	94	23
863	96	23
873	93	23
879	96	23
893	98	23
907	99	23
913	98	23
914	98	23
928	103	23
942	101	23
946	100	23
953	104	23
965	101	23
979	101	23
991	100	23
996	107	23
1001	98	23
1012	98	23
1013	97	23
1020	103	23
1022	100	23
1031	101	23
1045	101	23
1059	102	23
1073	98	23
1115	93	23
1118	81	23
1151	89	23
1155	92	23
1162	87	23
1173	91	23
1179	100	23
1182	91	23
1190	93	23
73	73	24
113	66	24
128	68	24
161	67	24
169	61	24
216	67	24
219	71	24
221	68	24
254	81	24
267	79	24
273	73	24
278	69	24
282	75	24
295	77	24
301	77	24
327	78	24
351	86	24
352	86	24
353	82	24
355	76	24
384	98	24
389	91	24
412	79	24
423	81	24
452	80	24
481	82	24
483	77	24
493	81	24
500	78	24
515	84	24
529	82	24
534	77	24
538	75	24
545	86	24
573	81	24
575	81	24
593	81	24
603	83	24
608	92	24
615	93	24
622	95	24
625	100	24
629	96	24
633	87	24
658	96	24
662	91	24
671	96	24
686	89	24
691	98	24
700	99	24
704	96	24
710	90	24
714	88	24
717	92	24
720	94	24
723	92	24
726	93	24
732	93	24
741	92	24
756	88	24
767	96	24
776	99	24
794	91	24
800	90	24
816	96	24
824	93	24
828	95	24
839	87	24
848	99	24
850	96	24
854	100	24
864	95	24
865	91	24
867	95	24
869	99	24
872	108	24
887	99	24
902	103	24
904	104	24
906	105	24
912	101	24
920	103	24
931	101	24
935	102	24
937	105	24
951	103	24
958	106	24
961	109	24
965	108	24
966	106	24
972	105	24
986	103	24
1000	105	24
1010	106	24
1014	107	24
1025	110	24
1028	107	24
1035	104	24
1049	107	24
1054	108	24
1063	100	24
1066	102	24
1069	102	24
1076	102	24
1107	90	24
1109	82	24
1112	88	24
1114	94	24
1117	90	24
1130	76	24
1132	71	24
1134	79	24
1156	82	24
1160	82	24
1165	77	24
1179	83	24
1181	82	24
1185	85	24
1201	89	24

## Sheet: Fitbit Charge 5
Cumulative Timestamp	Heart Rate	Person
2	63	5
3	61	5
6	67	5
7	65	5
10	66	5
11	64	5
14	67	5
17	64	5
20	63	5
23	64	5
24	69	5
25	70	5
28	72	5
31	72	5
33	71	5
34	69	5
35	70	5
38	66	5
41	64	5
44	67	5
47	66	5
50	62	5
53	62	5
55	61	5
56	66	5
57	65	5
59	65	5
62	63	5
63	62	5
65	65	5
67	62	5
68	65	5
69	67	5
72	65	5
75	62	5
76	63	5
77	64	5
80	63	5
83	61	5
86	63	5
89	64	5
92	61	5
93	65	5
96	64	5
98	66	5
101	67	5
102	68	5
105	68	5
107	70	5
108	67	5
109	65	5
110	64	5
111	66	5
112	64	5
115	64	5
118	62	5
119	65	5
120	65	5
121	64	5
124	68	5
125	65	5
128	70	5
131	68	5
134	64	5
137	65	5
140	69	5
143	71	5
146	71	5
149	64	5
150	65	5
153	66	5
156	59	5
157	62	5
160	63	5
163	64	5
166	64	5
169	66	5
170	65	5
172	66	5
174	66	5
175	64	5
178	67	5
179	63	5
182	74	5
185	85	5
186	84	5
188	90	5
189	89	5
190	85	5
191	82	5
192	82	5
195	84	5
196	80	5
198	74	5
201	65	5
202	68	5
203	71	5
204	70	5
206	69	5
207	70	5
208	69	5
209	68	5
210	70	5
211	72	5
212	72	5
215	72	5
216	71	5
217	71	5
220	71	5
223	73	5
226	73	5
229	69	5
232	68	5
235	74	5
238	75	5
241	73	5
244	73	5
246	71	5
249	66	5
252	66	5
253	64	5
256	67	5
257	66	5
258	64	5
259	63	5
260	65	5
261	65	5
264	67	5
266	65	5
267	66	5
268	68	5
269	68	5
272	72	5
274	66	5
275	68	5
277	70	5
278	66	5
280	68	5
282	63	5
283	65	5
284	64	5
287	63	5
290	62	5
291	63	5
292	64	5
293	63	5
294	63	5
296	65	5
298	63	5
301	63	5
302	65	5
303	65	5
305	63	5
306	64	5
309	64	5
310	66	5
313	63	5
316	63	5
317	64	5
318	65	5
320	63	5
321	66	5
322	66	5
325	67	5
327	65	5
330	66	5
331	65	5
334	70	5
337	73	5
338	70	5
341	69	5
344	73	5
345	76	5
348	66	5
351	65	5
353	70	5
355	65	5
356	67	5
358	66	5
360	63	5
363	67	5
365	74	5
366	80	5
367	81	5
370	87	5
373	93	5
375	94	5
376	92	5
377	88	5
378	89	5
379	85	5
380	83	5
381	84	5
382	85	5
383	83	5
386	86	5
387	87	5
388	86	5
389	85	5
390	87	5
391	86	5
394	87	5
396	87	5
398	85	5
399	85	5
400	85	5
401	84	5
402	86	5
403	88	5
405	90	5
408	87	5
411	82	5
414	83	5
417	82	5
418	80	5
421	85	5
422	86	5
423	86	5
425	88	5
426	87	5
429	85	5
430	86	5
433	89	5
436	87	5
438	86	5
440	86	5
441	86	5
444	86	5
447	86	5
448	88	5
450	86	5
451	89	5
452	88	5
454	84	5
457	88	5
458	88	5
459	88	5
461	88	5
464	87	5
465	88	5
467	89	5
468	91	5
471	90	5
473	91	5
475	89	5
478	89	5
481	87	5
483	88	5
486	87	5
489	84	5
492	86	5
495	86	5
497	92	5
499	86	5
500	86	5
501	87	5
503	84	5
505	80	5
506	81	5
507	82	5
510	85	5
511	83	5
514	85	5
517	84	5
518	85	5
521	83	5
524	83	5
525	78	5
528	80	5
531	80	5
533	83	5
536	85	5
539	86	5
542	84	5
544	85	5
547	85	5
549	85	5
552	81	5
555	82	5
558	85	5
560	79	5
563	81	5
566	87	5
569	79	5
571	80	5
572	82	5
574	80	5
577	78	5
580	80	5
581	79	5
584	75	5
587	79	5
590	82	5
592	84	5
594	80	5
596	80	5
597	83	5
600	81	5
601	80	5
603	84	5
604	85	5
605	87	5
608	90	5
610	91	5
612	90	5
614	91	5
617	94	5
618	93	5
621	91	5
624	93	5
625	95	5
628	93	5
629	92	5
631	93	5
634	97	5
637	97	5
638	98	5
641	97	5
642	96	5
645	99	5
647	93	5
648	93	5
649	97	5
652	98	5
654	97	5
656	99	5
659	99	5
662	95	5
664	96	5
667	99	5
669	97	5
672	97	5
675	99	5
676	97	5
677	98	5
678	96	5
680	94	5
683	96	5
684	97	5
685	97	5
687	100	5
690	96	5
693	96	5
694	96	5
696	97	5
698	93	5
700	91	5
703	95	5
705	97	5
706	97	5
707	96	5
708	96	5
711	96	5
714	94	5
717	96	5
719	96	5
722	96	5
725	96	5
728	97	5
731	97	5
734	98	5
737	99	5
740	102	5
743	100	5
745	100	5
748	101	5
749	100	5
752	97	5
753	98	5
754	96	5
757	94	5
759	97	5
760	96	5
761	98	5
762	98	5
763	98	5
764	97	5
765	93	5
767	91	5
768	91	5
771	97	5
772	98	5
775	99	5
778	100	5
780	99	5
783	98	5
786	98	5
789	96	5
792	95	5
794	95	5
797	93	5
800	94	5
801	96	5
802	93	5
805	92	5
806	95	5
807	94	5
809	97	5
812	94	5
813	92	5
816	93	5
817	92	5
818	91	5
821	85	5
824	87	5
827	92	5
829	86	5
830	89	5
833	86	5
836	90	5
838	87	5
839	88	5
842	90	5
845	94	5
848	96	5
851	97	5
854	97	5
855	99	5
858	98	5
861	98	5
862	97	5
864	99	5
866	99	5
868	100	5
871	99	5
872	99	5
874	101	5
875	103	5
877	101	5
880	102	5
881	101	5
882	104	5
884	106	5
887	106	5
888	106	5
889	106	5
891	106	5
892	106	5
893	106	5
894	107	5
895	107	5
897	109	5
898	108	5
899	106	5
900	106	5
902	103	5
903	103	5
904	104	5
907	105	5
910	105	5
913	105	5
916	106	5
919	107	5
922	106	5
923	105	5
926	107	5
928	107	5
931	107	5
932	106	5
933	107	5
935	107	5
937	107	5
938	108	5
939	108	5
941	109	5
942	110	5
945	110	5
948	107	5
949	108	5
952	109	5
955	108	5
958	108	5
961	107	5
964	107	5
965	108	5
968	108	5
971	110	5
974	110	5
975	109	5
976	109	5
979	110	5
980	110	5
981	111	5
983	110	5
986	111	5
989	112	5
992	112	5
995	111	5
997	111	5
1000	109	5
1003	108	5
1005	111	5
1007	112	5
1008	112	5
1011	109	5
1014	108	5
1015	106	5
1017	104	5
1020	108	5
1021	109	5
1024	112	5
1025	112	5
1028	109	5
1030	108	5
1033	107	5
1035	106	5
1036	107	5
1037	106	5
1038	108	5
1039	107	5
1040	108	5
1041	107	5
1042	107	5
1043	106	5
1044	106	5
1047	109	5
1048	108	5
1051	105	5
1054	105	5
1057	106	5
1058	106	5
1060	107	5
1061	108	5
1064	106	5
1065	103	5
1068	108	5
1069	109	5
1072	111	5
1073	110	5
1074	111	5
1077	112	5
1078	111	5
1080	108	5
1083	98	5
1085	95	5
1087	90	5
1088	90	5
1089	91	5
1090	91	5
1091	92	5
1092	92	5
1093	87	5
1094	86	5
1097	87	5
1098	87	5
1101	83	5
1102	86	5
1103	86	5
1106	82	5
1109	84	5
1110	84	5
1111	86	5
1112	85	5
1113	79	5
1114	77	5
1115	79	5
1116	78	5
1117	76	5
1119	79	5
1121	79	5
1122	80	5
1124	81	5
1126	79	5
1127	79	5
1129	85	5
1130	90	5
1132	87	5
1133	82	5
1134	79	5
1135	78	5
1138	72	5
1140	69	5
1141	66	5
1144	70	5
1147	68	5
1150	73	5
1152	65	5
1154	66	5
1155	64	5
1157	71	5
1158	71	5
1159	69	5
1160	68	5
1161	66	5
1164	72	5
1167	77	5
1170	84	5
1173	80	5
1174	78	5
1177	78	5
1178	74	5
1179	73	5
1181	76	5
1182	78	5
1184	71	5
1186	72	5
1187	72	5
1188	69	5
1189	69	5
1192	72	5
1195	69	5
1197	70	5
1199	72	5
1200	68	5
1201	67	5
0	54	6
3	59	6
4	60	6
7	64	6
9	64	6
10	62	6
12	61	6
15	62	6
18	69	6
21	67	6
24	72	6
26	68	6
27	69	6
30	67	6
31	68	6
34	68	6
37	66	6
38	69	6
39	69	6
40	67	6
41	64	6
42	66	6
43	69	6
45	68	6
46	66	6
49	67	6
51	63	6
52	62	6
53	63	6
55	65	6
56	66	6
58	69	6
59	71	6
60	72	6
63	67	6
64	67	6
66	67	6
67	66	6
68	64	6
70	66	6
71	65	6
72	63	6
73	61	6
76	65	6
77	64	6
79	62	6
82	65	6
84	62	6
85	61	6
86	64	6
89	62	6
92	65	6
93	64	6
96	64	6
98	62	6
100	58	6
102	63	6
103	63	6
104	60	6
106	58	6
107	59	6
109	61	6
110	59	6
111	59	6
112	61	6
114	62	6
116	58	6
117	59	6
118	61	6
119	63	6
120	62	6
121	61	6
122	61	6
123	62	6
124	63	6
126	61	6
127	60	6
128	62	6
129	64	6
131	63	6
132	61	6
135	63	6
138	59	6
139	61	6
141	63	6
142	61	6
143	62	6
144	64	6
147	65	6
150	64	6
151	63	6
152	61	6
153	60	6
156	62	6
159	64	6
160	67	6
161	67	6
162	66	6
165	65	6
166	66	6
167	65	6
168	62	6
169	63	6
170	65	6
173	64	6
176	68	6
177	67	6
178	65	6
180	69	6
183	70	6
186	76	6
187	80	6
189	90	6
192	96	6
193	93	6
194	90	6
195	88	6
197	79	6
200	69	6
201	74	6
202	74	6
204	71	6
205	77	6
207	80	6
208	77	6
209	75	6
210	72	6
211	69	6
212	72	6
213	73	6
215	68	6
216	65	6
217	64	6
218	68	6
219	66	6
220	66	6
222	67	6
223	70	6
224	69	6
225	65	6
227	62	6
229	71	6
230	70	6
231	68	6
232	66	6
233	69	6
235	69	6
238	68	6
240	72	6
241	71	6
242	70	6
244	75	6
246	69	6
249	72	6
251	70	6
253	70	6
254	70	6
256	62	6
257	61	6
260	71	6
261	71	6
264	74	6
267	67	6
268	66	6
269	71	6
272	77	6
275	79	6
278	76	6
281	74	6
284	73	6
286	82	6
287	83	6
288	80	6
289	78	6
290	81	6
293	70	6
294	69	6
297	77	6
298	75	6
300	78	6
301	79	6
302	76	6
304	80	6
305	79	6
308	76	6
311	79	6
313	82	6
314	81	6
315	77	6
318	75	6
321	78	6
324	85	6
327	75	6
330	79	6
333	81	6
335	76	6
336	72	6
337	72	6
340	78	6
343	70	6
346	71	6
349	74	6
351	71	6
352	72	6
354	75	6
357	66	6
360	74	6
362	73	6
364	75	6
367	92	6
370	94	6
372	89	6
374	85	6
375	81	6
376	79	6
379	82	6
380	83	6
381	83	6
384	87	6
385	88	6
388	88	6
389	87	6
390	85	6
391	87	6
392	89	6
393	90	6
394	89	6
395	93	6
397	89	6
398	85	6
399	86	6
400	89	6
401	91	6
403	93	6
404	95	6
407	99	6
410	92	6
412	88	6
414	95	6
417	98	6
418	96	6
421	92	6
423	93	6
425	98	6
426	100	6
429	98	6
431	96	6
432	93	6
435	97	6
436	95	6
437	97	6
440	98	6
442	96	6
445	93	6
447	98	6
450	99	6
452	99	6
453	98	6
456	100	6
459	95	6
461	91	6
464	89	6
466	82	6
469	82	6
470	79	6
473	82	6
474	85	6
475	86	6
478	92	6
480	91	6
481	95	6
482	98	6
484	92	6
485	94	6
486	97	6
487	97	6
488	91	6
489	89	6
490	93	6
491	96	6
492	93	6
493	90	6
495	97	6
496	96	6
497	93	6
498	94	6
499	95	6
500	94	6
501	91	6
502	92	6
503	95	6
504	95	6
505	93	6
506	94	6
507	96	6
508	94	6
509	92	6
510	92	6
511	95	6
512	93	6
513	90	6
514	90	6
515	93	6
516	94	6
517	92	6
518	92	6
519	96	6
521	91	6
522	90	6
523	94	6
524	95	6
526	92	6
527	96	6
528	98	6
529	97	6
530	94	6
531	96	6
532	95	6
533	92	6
534	91	6
535	95	6
536	97	6
537	97	6
538	96	6
539	97	6
540	98	6
541	95	6
542	90	6
543	88	6
545	93	6
546	91	6
549	98	6
550	96	6
551	94	6
552	96	6
553	96	6
554	93	6
555	92	6
556	95	6
557	97	6
558	95	6
559	94	6
560	96	6
561	96	6
562	93	6
564	98	6
566	95	6
567	91	6
568	92	6
569	96	6
570	92	6
571	88	6
573	95	6
574	94	6
575	91	6
577	97	6
578	96	6
579	92	6
580	92	6
581	95	6
582	95	6
583	91	6
584	94	6
586	97	6
587	94	6
590	94	6
593	95	6
594	96	6
595	98	6
598	99	6
600	92	6
601	94	6
602	95	6
604	96	6
605	101	6
606	102	6
607	102	6
609	105	6
610	102	6
611	101	6
614	105	6
615	109	6
617	110	6
619	108	6
621	106	6
622	109	6
623	109	6
626	111	6
627	111	6
628	111	6
630	110	6
631	109	6
632	111	6
635	111	6
636	114	6
637	113	6
638	111	6
639	112	6
641	113	6
644	117	6
647	115	6
650	118	6
651	118	6
652	121	6
653	119	6
656	116	6
659	116	6
660	118	6
661	116	6
662	117	6
664	119	6
666	119	6
668	118	6
669	118	6
671	121	6
672	119	6
674	123	6
676	120	6
678	122	6
679	120	6
680	117	6
681	119	6
682	120	6
684	121	6
687	119	6
688	118	6
689	119	6
690	116	6
691	116	6
692	118	6
693	119	6
694	117	6
697	120	6
700	119	6
703	118	6
704	120	6
706	120	6
707	121	6
710	120	6
711	122	6
712	121	6
715	121	6
716	119	6
719	122	6
720	119	6
721	119	6
722	120	6
725	120	6
726	122	6
727	120	6
728	119	6
729	120	6
731	117	6
732	115	6
733	118	6
734	121	6
735	120	6
738	122	6
739	121	6
740	120	6
741	121	6
743	118	6
744	118	6
745	119	6
746	121	6
749	122	6
752	120	6
753	119	6
755	121	6
756	120	6
759	124	6
761	121	6
763	117	6
764	120	6
767	123	6
770	124	6
773	122	6
776	122	6
778	124	6
779	121	6
780	122	6
782	121	6
785	125	6
787	121	6
790	123	6
793	121	6
796	120	6
799	121	6
802	124	6
803	122	6
804	120	6
807	120	6
808	121	6
810	122	6
811	122	6
812	125	6
813	126	6
815	123	6
817	122	6
819	123	6
821	123	6
824	124	6
825	125	6
828	122	6
831	122	6
834	123	6
837	121	6
840	120	6
843	122	6
846	128	6
849	128	6
852	124	6
853	124	6
856	129	6
858	131	6
860	131	6
861	131	6
862	133	6
863	134	6
864	134	6
865	135	6
866	135	6
867	134	6
869	135	6
871	135	6
872	137	6
873	136	6
874	136	6
875	138	6
876	138	6
877	137	6
879	138	6
882	139	6
883	139	6
884	138	6
887	139	6
888	140	6
891	140	6
894	140	6
895	140	6
898	140	6
901	141	6
903	143	6
904	142	6
905	142	6
908	143	6
911	142	6
912	143	6
913	143	6
914	142	6
917	143	6
919	144	6
920	143	6
921	143	6
924	143	6
925	144	6
928	145	6
929	143	6
932	145	6
935	144	6
938	144	6
939	144	6
940	144	6
941	145	6
942	143	6
945	144	6
946	143	6
947	143	6
948	142	6
949	141	6
951	142	6
953	143	6
954	142	6
957	144	6
959	143	6
960	144	6
961	143	6
964	142	6
967	141	6
970	142	6
973	143	6
974	144	6
977	144	6
978	145	6
981	144	6
982	144	6
985	144	6
987	144	6
988	144	6
989	143	6
990	143	6
992	142	6
993	143	6
994	144	6
996	144	6
998	145	6
999	144	6
1001	144	6
1002	143	6
1005	144	6
1007	144	6
1010	146	6
1011	144	6
1014	146	6
1015	146	6
1018	145	6
1021	143	6
1022	144	6
1025	143	6
1027	142	6
1029	143	6
1031	142	6
1032	143	6
1033	142	6
1036	141	6
1039	143	6
1040	142	6
1041	142	6
1044	143	6
1045	144	6
1048	145	6
1049	145	6
1052	144	6
1055	144	6
1056	144	6
1059	144	6
1061	145	6
1064	146	6
1065	145	6
1066	145	6
1069	145	6
1071	148	6
1074	147	6
1077	145	6
1080	144	6
1083	139	6
1086	136	6
1087	134	6
1090	130	6
1091	128	6
1092	128	6
1093	130	6
1094	132	6
1096	133	6
1097	133	6
1098	133	6
1099	133	6
1100	132	6
1101	129	6
1103	124	6
1105	119	6
1106	115	6
1107	115	6
1108	116	6
1109	113	6
1110	110	6
1111	105	6
1112	103	6
1115	105	6
1116	107	6
1117	109	6
1118	107	6
1119	101	6
1120	97	6
1121	98	6
1123	98	6
1126	101	6
1127	97	6
1128	94	6
1131	94	6
1132	93	6
1133	91	6
1134	93	6
1135	94	6
1136	91	6
1137	86	6
1140	95	6
1141	94	6
1142	93	6
1143	98	6
1146	90	6
1147	87	6
1148	90	6
1149	93	6
1151	91	6
1152	94	6
1153	96	6
1156	88	6
1157	88	6
1158	91	6
1159	89	6
1161	91	6
1163	94	6
1165	96	6
1167	104	6
1169	98	6
1170	93	6
1171	95	6
1172	98	6
1173	99	6
1174	96	6
1175	95	6
1176	97	6
1179	93	6
1182	101	6
1185	94	6
1186	97	6
1188	98	6
1189	98	6
1190	99	6
1191	97	6
1192	91	6
1195	94	6
1198	94	6
1199	95	6
0	82	7
1	85	7
2	87	7
3	87	7
4	86	7
5	85	7
7	86	7
8	83	7
9	80	7
10	77	7
11	78	7
12	81	7
14	81	7
17	76	7
19	77	7
21	85	7
22	86	7
24	83	7
25	81	7
27	84	7
29	87	7
30	86	7
31	85	7
34	89	7
37	83	7
38	81	7
39	83	7
40	83	7
41	81	7
43	75	7
44	77	7
45	80	7
46	84	7
47	91	7
48	88	7
49	86	7
50	83	7
51	81	7
52	79	7
53	80	7
54	82	7
55	86	7
56	83	7
57	79	7
60	88	7
62	92	7
63	90	7
64	87	7
67	89	7
68	92	7
69	88	7
71	82	7
72	79	7
73	77	7
74	79	7
75	82	7
76	87	7
77	89	7
79	87	7
80	84	7
81	82	7
82	85	7
84	89	7
85	88	7
87	86	7
89	84	7
90	84	7
93	82	7
96	80	7
98	79	7
100	78	7
103	74	7
105	80	7
106	84	7
107	86	7
108	85	7
109	84	7
110	82	7
111	80	7
112	82	7
115	84	7
116	81	7
117	80	7
118	81	7
119	85	7
120	89	7
121	91	7
122	88	7
123	85	7
124	81	7
125	80	7
126	84	7
127	89	7
128	94	7
129	94	7
130	90	7
132	85	7
133	85	7
134	86	7
135	90	7
136	90	7
139	81	7
140	80	7
141	82	7
142	86	7
143	89	7
146	85	7
147	83	7
148	76	7
149	77	7
150	79	7
151	82	7
154	88	7
156	87	7
157	90	7
158	94	7
159	91	7
161	86	7
163	84	7
164	86	7
166	90	7
167	89	7
168	87	7
169	85	7
172	87	7
175	85	7
178	83	7
181	89	7
184	87	7
187	90	7
188	87	7
189	86	7
190	88	7
191	89	7
192	94	7
193	101	7
195	110	7
198	109	7
199	111	7
202	99	7
204	98	7
205	101	7
206	101	7
207	99	7
208	97	7
209	94	7
210	96	7
212	90	7
213	88	7
214	88	7
215	91	7
218	90	7
221	96	7
223	94	7
224	92	7
225	88	7
227	89	7
228	91	7
230	84	7
233	77	7
234	79	7
235	83	7
236	88	7
237	90	7
240	83	7
241	78	7
244	84	7
247	80	7
248	84	7
251	88	7
254	81	7
255	74	7
256	77	7
257	80	7
258	84	7
259	85	7
260	84	7
261	82	7
262	80	7
263	78	7
264	79	7
265	81	7
266	81	7
267	79	7
268	76	7
269	77	7
270	78	7
271	78	7
272	78	7
273	77	7
276	75	7
277	76	7
279	75	7
281	75	7
283	78	7
284	77	7
285	75	7
286	73	7
287	72	7
289	76	7
290	79	7
291	82	7
292	81	7
293	78	7
294	77	7
295	78	7
296	81	7
297	86	7
298	91	7
299	86	7
300	84	7
301	85	7
304	93	7
307	84	7
308	89	7
310	89	7
311	84	7
314	75	7
315	77	7
316	79	7
317	84	7
318	85	7
319	83	7
321	81	7
322	87	7
323	91	7
324	90	7
325	87	7
327	80	7
328	80	7
330	81	7
331	82	7
334	82	7
336	78	7
337	75	7
339	78	7
340	83	7
341	85	7
342	82	7
343	79	7
344	79	7
345	80	7
346	81	7
347	83	7
348	90	7
349	93	7
350	92	7
351	90	7
352	88	7
354	77	7
355	74	7
358	83	7
359	87	7
361	87	7
362	89	7
363	89	7
365	95	7
366	97	7
367	100	7
368	102	7
369	104	7
372	105	7
373	106	7
376	113	7
378	108	7
379	108	7
380	109	7
381	108	7
382	107	7
383	106	7
384	105	7
385	104	7
386	106	7
388	105	7
389	106	7
390	104	7
393	103	7
394	102	7
395	104	7
396	106	7
397	106	7
398	107	7
399	107	7
400	105	7
401	103	7
402	103	7
403	103	7
404	101	7
405	102	7
406	105	7
407	109	7
408	105	7
410	97	7
411	98	7
412	99	7
415	105	7
416	106	7
417	101	7
420	104	7
421	106	7
422	107	7
423	109	7
424	108	7
427	98	7
428	101	7
431	104	7
433	104	7
434	100	7
435	96	7
437	96	7
438	97	7
439	97	7
440	95	7
441	97	7
442	97	7
443	99	7
444	100	7
445	99	7
448	97	7
451	98	7
452	93	7
453	91	7
454	94	7
455	97	7
456	95	7
459	104	7
460	100	7
463	103	7
464	101	7
465	103	7
466	100	7
467	102	7
469	102	7
470	97	7
471	99	7
473	103	7
474	100	7
475	102	7
476	101	7
477	100	7
478	101	7
479	102	7
481	103	7
483	103	7
484	103	7
485	103	7
486	102	7
487	103	7
488	105	7
491	110	7
492	109	7
493	105	7
494	101	7
496	100	7
497	100	7
499	101	7
500	102	7
501	106	7
502	109	7
503	105	7
504	101	7
506	104	7
507	105	7
508	105	7
509	107	7
511	104	7
513	103	7
516	105	7
517	102	7
519	96	7
521	95	7
522	95	7
523	99	7
526	100	7
528	100	7
529	103	7
530	100	7
531	96	7
532	96	7
534	100	7
536	100	7
537	102	7
538	102	7
539	104	7
540	104	7
543	99	7
544	98	7
545	100	7
547	100	7
548	99	7
549	99	7
550	102	7
551	103	7
553	106	7
554	103	7
555	104	7
557	102	7
558	103	7
561	102	7
563	101	7
564	99	7
566	98	7
567	100	7
568	102	7
569	99	7
570	94	7
571	96	7
572	95	7
573	94	7
574	100	7
575	103	7
576	105	7
577	106	7
578	103	7
579	102	7
582	100	7
583	103	7
585	98	7
587	103	7
588	105	7
589	108	7
590	109	7
593	102	7
594	100	7
595	103	7
596	106	7
597	110	7
600	111	7
602	107	7
605	110	7
607	115	7
608	117	7
610	118	7
611	120	7
612	119	7
613	118	7
616	118	7
618	116	7
620	117	7
621	117	7
622	116	7
623	118	7
624	118	7
627	119	7
630	116	7
633	113	7
634	115	7
636	117	7
638	118	7
641	119	7
643	113	7
644	116	7
645	115	7
646	114	7
647	114	7
649	117	7
652	116	7
655	116	7
656	116	7
657	113	7
658	114	7
660	115	7
661	117	7
663	119	7
664	120	7
665	120	7
667	117	7
670	115	7
672	115	7
673	116	7
674	116	7
675	118	7
676	118	7
677	115	7
678	113	7
679	115	7
680	117	7
682	112	7
685	113	7
687	112	7
690	113	7
691	116	7
692	117	7
693	112	7
694	109	7
695	111	7
696	113	7
699	110	7
700	110	7
703	113	7
706	117	7
707	116	7
710	114	7
713	115	7
714	116	7
715	118	7
718	118	7
720	120	7
721	119	7
722	118	7
723	120	7
724	119	7
726	120	7
727	120	7
728	120	7
729	123	7
730	125	7
731	125	7
732	124	7
733	123	7
734	121	7
735	121	7
736	121	7
739	118	7
740	118	7
743	120	7
746	113	7
749	119	7
750	122	7
753	114	7
756	116	7
758	118	7
761	116	7
762	110	7
764	115	7
767	119	7
768	120	7
769	121	7
772	121	7
774	122	7
776	123	7
778	122	7
779	121	7
782	123	7
783	122	7
784	123	7
787	118	7
790	122	7
793	123	7
794	121	7
797	123	7
800	120	7
801	120	7
802	120	7
803	120	7
804	122	7
805	122	7
808	123	7
810	126	7
812	120	7
813	121	7
814	121	7
815	123	7
816	125	7
817	126	7
820	130	7
823	130	7
824	123	7
826	122	7
827	121	7
828	123	7
829	124	7
832	125	7
833	125	7
834	124	7
837	123	7
838	123	7
839	123	7
840	123	7
843	125	7
846	126	7
849	127	7
852	129	7
855	125	7
857	125	7
858	126	7
860	128	7
863	129	7
866	129	7
869	130	7
870	126	7
873	127	7
874	126	7
877	127	7
879	127	7
882	130	7
884	129	7
887	131	7
890	131	7
893	130	7
896	131	7
897	132	7
900	130	7
901	130	7
902	129	7
905	130	7
907	131	7
910	133	7
913	131	7
915	131	7
918	130	7
920	132	7
922	132	7
924	131	7
925	132	7
927	129	7
930	131	7
932	132	7
934	133	7
937	132	7
940	134	7
943	131	7
946	133	7
947	134	7
950	134	7
953	133	7
956	134	7
957	135	7
959	133	7
961	132	7
962	133	7
963	134	7
966	133	7
968	137	7
971	137	7
974	136	7
975	136	7
977	135	7
980	136	7
983	136	7
986	136	7
987	134	7
989	133	7
992	136	7
993	137	7
996	134	7
997	135	7
999	136	7
1002	137	7
1005	136	7
1008	135	7
1009	135	7
1010	135	7
1013	136	7
1016	138	7
1018	136	7
1021	135	7
1022	134	7
1024	135	7
1027	135	7
1028	134	7
1031	135	7
1034	134	7
1037	135	7
1040	136	7
1043	137	7
1045	137	7
1047	138	7
1048	138	7
1050	139	7
1051	139	7
1054	141	7
1057	140	7
1060	139	7
1062	141	7
1063	142	7
1064	143	7
1065	143	7
1066	144	7
1069	144	7
1071	147	7
1073	148	7
1074	149	7
1077	147	7
1078	146	7
1081	141	7
1084	138	7
1085	139	7
1086	139	7
[truncated: 9,454 more rows]

## Sheet: Fitbit Sense 2
Cumulative Timestamp	Heart Rate	Person
2	63	5
3	61	5
6	67	5
7	65	5
10	66	5
11	64	5
14	67	5
17	64	5
20	63	5
23	64	5
24	69	5
25	70	5
28	72	5
31	72	5
33	71	5
34	69	5
35	70	5
38	66	5
41	64	5
44	67	5
47	66	5
50	62	5
53	62	5
55	61	5
56	66	5
57	65	5
59	65	5
62	63	5
63	62	5
65	65	5
67	62	5
68	65	5
69	67	5
72	65	5
75	62	5
76	63	5
77	64	5
80	63	5
83	61	5
86	63	5
89	64	5
92	61	5
93	65	5
96	64	5
98	66	5
101	67	5
102	68	5
105	68	5
107	70	5
108	67	5
109	65	5
110	64	5
111	66	5
112	64	5
115	64	5
118	62	5
119	65	5
120	65	5
121	64	5
124	68	5
125	65	5
128	70	5
131	68	5
134	64	5
137	65	5
140	69	5
143	71	5
146	71	5
149	64	5
150	65	5
153	66	5
156	59	5
157	62	5
160	63	5
163	64	5
166	64	5
169	66	5
170	65	5
172	66	5
174	66	5
175	64	5
178	67	5
179	63	5
182	74	5
185	85	5
186	84	5
188	90	5
189	89	5
190	85	5
191	82	5
192	82	5
195	84	5
196	80	5
198	74	5
201	65	5
202	68	5
203	71	5
204	70	5
206	69	5
207	70	5
208	69	5
209	68	5
210	70	5
211	72	5
212	72	5
215	72	5
216	71	5
217	71	5
220	71	5
223	73	5
226	73	5
229	69	5
232	68	5
235	74	5
238	75	5
241	73	5
244	73	5
246	71	5
249	66	5
252	66	5
253	64	5
256	67	5
257	66	5
258	64	5
259	63	5
260	65	5
261	65	5
264	67	5
266	65	5
267	66	5
268	68	5
269	68	5
272	72	5
274	66	5
275	68	5
277	70	5
278	66	5
280	68	5
282	63	5
283	65	5
284	64	5
287	63	5
290	62	5
291	63	5
292	64	5
293	63	5
294	63	5
296	65	5
298	63	5
301	63	5
302	65	5
303	65	5
305	63	5
306	64	5
309	64	5
310	66	5
313	63	5
316	63	5
317	64	5
318	65	5
320	63	5
321	66	5
322	66	5
325	67	5
327	65	5
330	66	5
331	65	5
334	70	5
337	73	5
338	70	5
341	69	5
344	73	5
345	76	5
348	66	5
351	65	5
353	70	5
355	65	5
356	67	5
358	66	5
360	63	5
363	67	5
365	74	5
366	80	5
367	81	5
370	87	5
373	93	5
375	94	5
376	92	5
377	88	5
378	89	5
379	85	5
380	83	5
381	84	5
382	85	5
383	83	5
386	86	5
387	87	5
388	86	5
389	85	5
390	87	5
391	86	5
394	87	5
396	87	5
398	85	5
399	85	5
400	85	5
401	84	5
402	86	5
403	88	5
405	90	5
408	87	5
411	82	5
414	83	5
417	82	5
418	80	5
421	85	5
422	86	5
423	86	5
425	88	5
426	87	5
429	85	5
430	86	5
433	89	5
436	87	5
438	86	5
440	86	5
441	86	5
444	86	5
447	86	5
448	88	5
450	86	5
451	89	5
452	88	5
454	84	5
457	88	5
458	88	5
459	88	5
461	88	5
464	87	5
465	88	5
467	89	5
468	91	5
471	90	5
473	91	5
475	89	5
478	89	5
481	87	5
483	88	5
486	87	5
489	84	5
492	86	5
495	86	5
497	92	5
499	86	5
500	86	5
501	87	5
503	84	5
505	80	5
506	81	5
507	82	5
510	85	5
511	83	5
514	85	5
517	84	5
518	85	5
521	83	5
524	83	5
525	78	5
528	80	5
531	80	5
533	83	5
536	85	5
539	86	5
542	84	5
544	85	5
547	85	5
549	85	5
552	81	5
555	82	5
558	85	5
560	79	5
563	81	5
566	87	5
569	79	5
571	80	5
572	82	5
574	80	5
577	78	5
580	80	5
581	79	5
584	75	5
587	79	5
590	82	5
592	84	5
594	80	5
596	80	5
597	83	5
600	81	5
601	80	5
603	84	5
604	85	5
605	87	5
608	90	5
610	91	5
612	90	5
614	91	5
617	94	5
618	93	5
621	91	5
624	93	5
625	95	5
628	93	5
629	92	5
631	93	5
634	97	5
637	97	5
638	98	5
641	97	5
642	96	5
645	99	5
647	93	5
648	93	5
649	97	5
652	98	5
654	97	5
656	99	5
659	99	5
662	95	5
664	96	5
667	99	5
669	97	5
672	97	5
675	99	5
676	97	5
677	98	5
678	96	5
680	94	5
683	96	5
684	97	5
685	97	5
687	100	5
690	96	5
693	96	5
694	96	5
696	97	5
698	93	5
700	91	5
703	95	5
705	97	5
706	97	5
707	96	5
708	96	5
711	96	5
714	94	5
717	96	5
719	96	5
722	96	5
725	96	5
728	97	5
731	97	5
734	98	5
737	99	5
740	102	5
743	100	5
745	100	5
748	101	5
749	100	5
752	97	5
753	98	5
754	96	5
757	94	5
759	97	5
760	96	5
761	98	5
762	98	5
763	98	5
764	97	5
765	93	5
767	91	5
768	91	5
771	97	5
772	98	5
775	99	5
778	100	5
780	99	5
783	98	5
786	98	5
789	96	5
792	95	5
794	95	5
797	93	5
800	94	5
801	96	5
802	93	5
805	92	5
806	95	5
807	94	5
809	97	5
812	94	5
813	92	5
816	93	5
817	92	5
818	91	5
821	85	5
824	87	5
827	92	5
829	86	5
830	89	5
833	86	5
836	90	5
838	87	5
839	88	5
842	90	5
845	94	5
848	96	5
851	97	5
854	97	5
855	99	5
858	98	5
861	98	5
862	97	5
864	99	5
866	99	5
868	100	5
871	99	5
872	99	5
874	101	5
875	103	5
877	101	5
880	102	5
881	101	5
882	104	5
884	106	5
887	106	5
888	106	5
889	106	5
891	106	5
892	106	5
893	106	5
894	107	5
895	107	5
897	109	5
898	108	5
899	106	5
900	106	5
902	103	5
903	103	5
904	104	5
907	105	5
910	105	5
913	105	5
916	106	5
919	107	5
922	106	5
923	105	5
926	107	5
928	107	5
931	107	5
932	106	5
933	107	5
935	107	5
937	107	5
938	108	5
939	108	5
941	109	5
942	110	5
945	110	5
948	107	5
949	108	5
952	109	5
955	108	5
958	108	5
961	107	5
964	107	5
965	108	5
968	108	5
971	110	5
974	110	5
975	109	5
976	109	5
979	110	5
980	110	5
981	111	5
983	110	5
986	111	5
989	112	5
992	112	5
995	111	5
997	111	5
1000	109	5
1003	108	5
1005	111	5
1007	112	5
1008	112	5
1011	109	5
1014	108	5
1015	106	5
1017	104	5
1020	108	5
1021	109	5
1024	112	5
1025	112	5
1028	109	5
1030	108	5
1033	107	5
1035	106	5
1036	107	5
1037	106	5
1038	108	5
1039	107	5
1040	108	5
1041	107	5
1042	107	5
1043	106	5
1044	106	5
1047	109	5
1048	108	5
1051	105	5
1054	105	5
1057	106	5
1058	106	5
1060	107	5
1061	108	5
1064	106	5
1065	103	5
1068	108	5
1069	109	5
1072	111	5
1073	110	5
1074	111	5
1077	112	5
1078	111	5
1080	108	5
1083	98	5
1085	95	5
1087	90	5
1088	90	5
1089	91	5
1090	91	5
1091	92	5
1092	92	5
1093	87	5
1094	86	5
1097	87	5
1098	87	5
1101	83	5
1102	86	5
1103	86	5
1106	82	5
1109	84	5
1110	84	5
1111	86	5
1112	85	5
1113	79	5
1114	77	5
1115	79	5
1116	78	5
1117	76	5
1119	79	5
1121	79	5
1122	80	5
1124	81	5
1126	79	5
1127	79	5
1129	85	5
1130	90	5
1132	87	5
1133	82	5
1134	79	5
1135	78	5
1138	72	5
1140	69	5
1141	66	5
1144	70	5
1147	68	5
1150	73	5
1152	65	5
1154	66	5
1155	64	5
1157	71	5
1158	71	5
1159	69	5
1160	68	5
1161	66	5
1164	72	5
1167	77	5
1170	84	5
1173	80	5
1174	78	5
1177	78	5
1178	74	5
1179	73	5
1181	76	5
1182	78	5
1184	71	5
1186	72	5
1187	72	5
1188	69	5
1189	69	5
1192	72	5
1195	69	5
1197	70	5
1199	72	5
1200	68	5
1201	67	5
0	54	6
3	59	6
4	60	6
7	64	6
9	64	6
10	62	6
12	61	6
15	62	6
18	69	6
21	67	6
24	72	6
26	68	6
27	69	6
30	67	6
31	68	6
34	68	6
37	66	6
38	69	6
39	69	6
40	67	6
41	64	6
42	66	6
43	69	6
45	68	6
46	66	6
49	67	6
51	63	6
52	62	6
53	63	6
55	65	6
56	66	6
58	69	6
59	71	6
60	72	6
63	67	6
64	67	6
66	67	6
67	66	6
68	64	6
70	66	6
71	65	6
72	63	6
73	61	6
76	65	6
77	64	6
79	62	6
82	65	6
84	62	6
85	61	6
86	64	6
89	62	6
92	65	6
93	64	6
96	64	6
98	62	6
100	58	6
102	63	6
103	63	6
104	60	6
106	58	6
107	59	6
109	61	6
110	59	6
111	59	6
112	61	6
114	62	6
116	58	6
117	59	6
118	61	6
119	63	6
120	62	6
121	61	6
122	61	6
123	62	6
124	63	6
126	61	6
127	60	6
128	62	6
129	64	6
131	63	6
132	61	6
135	63	6
138	59	6
139	61	6
141	63	6
142	61	6
143	62	6
144	64	6
147	65	6
150	64	6
151	63	6
152	61	6
153	60	6
156	62	6
159	64	6
160	67	6
161	67	6
162	66	6
165	65	6
166	66	6
167	65	6
168	62	6
169	63	6
170	65	6
173	64	6
176	68	6
177	67	6
178	65	6
180	69	6
183	70	6
186	76	6
187	80	6
189	90	6
192	96	6
193	93	6
194	90	6
195	88	6
197	79	6
200	69	6
201	74	6
202	74	6
204	71	6
205	77	6
207	80	6
208	77	6
209	75	6
210	72	6
211	69	6
212	72	6
213	73	6
215	68	6
216	65	6
217	64	6
218	68	6
219	66	6
220	66	6
222	67	6
223	70	6
224	69	6
225	65	6
227	62	6
229	71	6
230	70	6
231	68	6
232	66	6
233	69	6
235	69	6
238	68	6
240	72	6
241	71	6
242	70	6
244	75	6
246	69	6
249	72	6
251	70	6
253	70	6
254	70	6
256	62	6
257	61	6
260	71	6
261	71	6
264	74	6
267	67	6
268	66	6
269	71	6
272	77	6
275	79	6
278	76	6
281	74	6
284	73	6
286	82	6
287	83	6
288	80	6
289	78	6
290	81	6
293	70	6
294	69	6
297	77	6
298	75	6
300	78	6
301	79	6
302	76	6
304	80	6
305	79	6
308	76	6
311	79	6
313	82	6
314	81	6
315	77	6
318	75	6
321	78	6
324	85	6
327	75	6
330	79	6
333	81	6
335	76	6
336	72	6
337	72	6
340	78	6
343	70	6
346	71	6
349	74	6
351	71	6
352	72	6
354	75	6
357	66	6
360	74	6
362	73	6
364	75	6
367	92	6
370	94	6
372	89	6
374	85	6
375	81	6
376	79	6
379	82	6
380	83	6
381	83	6
384	87	6
385	88	6
388	88	6
389	87	6
390	85	6
391	87	6
392	89	6
393	90	6
394	89	6
395	93	6
397	89	6
398	85	6
399	86	6
400	89	6
401	91	6
403	93	6
404	95	6
407	99	6
410	92	6
412	88	6
414	95	6
417	98	6
418	96	6
421	92	6
423	93	6
425	98	6
426	100	6
429	98	6
431	96	6
432	93	6
435	97	6
436	95	6
437	97	6
440	98	6
442	96	6
445	93	6
447	98	6
450	99	6
452	99	6
453	98	6
456	100	6
459	95	6
461	91	6
464	89	6
466	82	6
469	82	6
470	79	6
473	82	6
474	85	6
475	86	6
478	92	6
480	91	6
481	95	6
482	98	6
484	92	6
485	94	6
486	97	6
487	97	6
488	91	6
489	89	6
490	93	6
491	96	6
492	93	6
493	90	6
495	97	6
496	96	6
497	93	6
498	94	6
499	95	6
500	94	6
501	91	6
502	92	6
503	95	6
504	95	6
505	93	6
506	94	6
507	96	6
508	94	6
509	92	6
510	92	6
511	95	6
512	93	6
513	90	6
514	90	6
515	93	6
516	94	6
517	92	6
518	92	6
519	96	6
521	91	6
522	90	6
523	94	6
524	95	6
526	92	6
527	96	6
528	98	6
529	97	6
530	94	6
531	96	6
532	95	6
533	92	6
534	91	6
535	95	6
536	97	6
537	97	6
538	96	6
539	97	6
540	98	6
541	95	6
542	90	6
543	88	6
545	93	6
546	91	6
549	98	6
550	96	6
551	94	6
552	96	6
553	96	6
554	93	6
555	92	6
556	95	6
557	97	6
558	95	6
559	94	6
560	96	6
561	96	6
562	93	6
564	98	6
566	95	6
567	91	6
568	92	6
569	96	6
570	92	6
571	88	6
573	95	6
574	94	6
575	91	6
577	97	6
578	96	6
579	92	6
580	92	6
581	95	6
582	95	6
583	91	6
584	94	6
586	97	6
587	94	6
590	94	6
593	95	6
594	96	6
595	98	6
598	99	6
600	92	6
601	94	6
602	95	6
604	96	6
605	101	6
606	102	6
607	102	6
609	105	6
610	102	6
611	101	6
614	105	6
615	109	6
617	110	6
619	108	6
621	106	6
622	109	6
623	109	6
626	111	6
627	111	6
628	111	6
630	110	6
631	109	6
632	111	6
635	111	6
636	114	6
637	113	6
638	111	6
639	112	6
641	113	6
644	117	6
647	115	6
650	118	6
651	118	6
652	121	6
653	119	6
656	116	6
659	116	6
660	118	6
661	116	6
662	117	6
664	119	6
666	119	6
668	118	6
669	118	6
671	121	6
672	119	6
674	123	6
676	120	6
678	122	6
679	120	6
680	117	6
681	119	6
682	120	6
684	121	6
687	119	6
688	118	6
689	119	6
690	116	6
691	116	6
692	118	6
693	119	6
694	117	6
697	120	6
700	119	6
703	118	6
704	120	6
706	120	6
707	121	6
710	120	6
711	122	6
712	121	6
715	121	6
716	119	6
719	122	6
720	119	6
721	119	6
722	120	6
725	120	6
726	122	6
727	120	6
728	119	6
729	120	6
731	117	6
732	115	6
733	118	6
734	121	6
735	120	6
738	122	6
739	121	6
740	120	6
741	121	6
743	118	6
744	118	6
745	119	6
746	121	6
749	122	6
752	120	6
753	119	6
755	121	6
756	120	6
759	124	6
761	121	6
763	117	6
764	120	6
767	123	6
770	124	6
773	122	6
776	122	6
778	124	6
779	121	6
780	122	6
782	121	6
785	125	6
787	121	6
790	123	6
793	121	6
796	120	6
799	121	6
802	124	6
803	122	6
804	120	6
807	120	6
808	121	6
810	122	6
811	122	6
812	125	6
813	126	6
815	123	6
817	122	6
819	123	6
821	123	6
824	124	6
825	125	6
828	122	6
831	122	6
834	123	6
837	121	6
840	120	6
843	122	6
846	128	6
849	128	6
852	124	6
853	124	6
856	129	6
858	131	6
860	131	6
861	131	6
862	133	6
863	134	6
864	134	6
865	135	6
866	135	6
867	134	6
869	135	6
871	135	6
872	137	6
873	136	6
874	136	6
875	138	6
876	138	6
877	137	6
879	138	6
882	139	6
883	139	6
884	138	6
887	139	6
888	140	6
891	140	6
894	140	6
895	140	6
898	140	6
901	141	6
903	143	6
904	142	6
905	142	6
908	143	6
911	142	6
912	143	6
913	143	6
914	142	6
917	143	6
919	144	6
920	143	6
921	143	6
924	143	6
925	144	6
928	145	6
929	143	6
932	145	6
935	144	6
938	144	6
939	144	6
940	144	6
941	145	6
942	143	6
945	144	6
946	143	6
947	143	6
948	142	6
949	141	6
951	142	6
953	143	6
954	142	6
957	144	6
959	143	6
960	144	6
961	143	6
964	142	6
967	141	6
970	142	6
973	143	6
974	144	6
977	144	6
978	145	6
981	144	6
982	144	6
985	144	6
987	144	6
988	144	6
989	143	6
990	143	6
992	142	6
993	143	6
994	144	6
996	144	6
998	145	6
999	144	6
1001	144	6
1002	143	6
1005	144	6
1007	144	6
1010	146	6
1011	144	6
1014	146	6
1015	146	6
1018	145	6
1021	143	6
1022	144	6
1025	143	6
1027	142	6
1029	143	6
1031	142	6
1032	143	6
1033	142	6
1036	141	6
1039	143	6
1040	142	6
1041	142	6
1044	143	6
1045	144	6
1048	145	6
1049	145	6
1052	144	6
1055	144	6
1056	144	6
1059	144	6
1061	145	6
1064	146	6
1065	145	6
1066	145	6
1069	145	6
1071	148	6
1074	147	6
1077	145	6
1080	144	6
1083	139	6
1086	136	6
1087	134	6
1090	130	6
1091	128	6
1092	128	6
1093	130	6
1094	132	6
1096	133	6
1097	133	6
1098	133	6
1099	133	6
1100	132	6
1101	129	6
1103	124	6
1105	119	6
1106	115	6
1107	115	6
1108	116	6
1109	113	6
1110	110	6
1111	105	6
1112	103	6
1115	105	6
1116	107	6
1117	109	6
1118	107	6
1119	101	6
1120	97	6
1121	98	6
1123	98	6
1126	101	6
1127	97	6
1128	94	6
1131	94	6
1132	93	6
1133	91	6
1134	93	6
1135	94	6
1136	91	6
1137	86	6
1140	95	6
1141	94	6
1142	93	6
1143	98	6
1146	90	6
1147	87	6
1148	90	6
1149	93	6
1151	91	6
1152	94	6
1153	96	6
1156	88	6
1157	88	6
1158	91	6
1159	89	6
1161	91	6
1163	94	6
1165	96	6
1167	104	6
1169	98	6
1170	93	6
1171	95	6
1172	98	6
1173	99	6
1174	96	6
1175	95	6
1176	97	6
1179	93	6
1182	101	6
1185	94	6
1186	97	6
1188	98	6
1189	98	6
1190	99	6
1191	97	6
1192	91	6
1195	94	6
1198	94	6
1199	95	6
0	82	7
1	85	7
2	87	7
3	87	7
4	86	7
5	85	7
7	86	7
8	83	7
9	80	7
10	77	7
11	78	7
12	81	7
14	81	7
17	76	7
19	77	7
21	85	7
22	86	7
24	83	7
25	81	7
27	84	7
29	87	7
30	86	7
31	85	7
34	89	7
37	83	7
38	81	7
39	83	7
40	83	7
41	81	7
43	75	7
44	77	7
45	80	7
46	84	7
47	91	7
48	88	7
49	86	7
50	83	7
51	81	7
52	79	7
53	80	7
54	82	7
55	86	7
56	83	7
57	79	7
60	88	7
62	92	7
63	90	7
64	87	7
67	89	7
68	92	7
69	88	7
71	82	7
72	79	7
73	77	7
74	79	7
75	82	7
76	87	7
77	89	7
79	87	7
80	84	7
81	82	7
82	85	7
84	89	7
85	88	7
87	86	7
89	84	7
90	84	7
93	82	7
96	80	7
98	79	7
100	78	7
103	74	7
105	80	7
106	84	7
107	86	7
108	85	7
109	84	7
110	82	7
111	80	7
112	82	7
115	84	7
116	81	7
117	80	7
118	81	7
119	85	7
120	89	7
121	91	7
122	88	7
123	85	7
124	81	7
125	80	7
126	84	7
127	89	7
128	94	7
129	94	7
130	90	7
132	85	7
133	85	7
134	86	7
135	90	7
136	90	7
139	81	7
140	80	7
141	82	7
142	86	7
143	89	7
146	85	7
147	83	7
148	76	7
149	77	7
150	79	7
151	82	7
154	88	7
156	87	7
157	90	7
158	94	7
159	91	7
161	86	7
163	84	7
164	86	7
166	90	7
167	89	7
168	87	7
169	85	7
172	87	7
175	85	7
178	83	7
181	89	7
184	87	7
187	90	7
188	87	7
189	86	7
190	88	7
191	89	7
192	94	7
193	101	7
195	110	7
198	109	7
199	111	7
202	99	7
204	98	7
205	101	7
206	101	7
207	99	7
208	97	7
209	94	7
210	96	7
212	90	7
213	88	7
214	88	7
215	91	7
218	90	7
221	96	7
223	94	7
224	92	7
225	88	7
227	89	7
228	91	7
230	84	7
233	77	7
234	79	7
235	83	7
236	88	7
237	90	7
240	83	7
241	78	7
244	84	7
247	80	7
248	84	7
251	88	7
254	81	7
255	74	7
256	77	7
257	80	7
258	84	7
259	85	7
260	84	7
261	82	7
262	80	7
263	78	7
264	79	7
265	81	7
266	81	7
267	79	7
268	76	7
269	77	7
270	78	7
271	78	7
272	78	7
273	77	7
276	75	7
277	76	7
279	75	7
281	75	7
283	78	7
284	77	7
285	75	7
286	73	7
287	72	7
289	76	7
290	79	7
291	82	7
292	81	7
293	78	7
294	77	7
295	78	7
296	81	7
297	86	7
298	91	7
299	86	7
300	84	7
301	85	7
304	93	7
307	84	7
308	89	7
310	89	7
311	84	7
314	75	7
315	77	7
316	79	7
317	84	7
318	85	7
319	83	7
321	81	7
322	87	7
323	91	7
324	90	7
325	87	7
327	80	7
328	80	7
330	81	7
331	82	7
334	82	7
336	78	7
337	75	7
339	78	7
340	83	7
341	85	7
342	82	7
343	79	7
344	79	7
345	80	7
346	81	7
347	83	7
348	90	7
349	93	7
350	92	7
351	90	7
352	88	7
354	77	7
355	74	7
358	83	7
359	87	7
361	87	7
362	89	7
363	89	7
365	95	7
366	97	7
367	100	7
368	102	7
369	104	7
372	105	7
373	106	7
376	113	7
378	108	7
379	108	7
380	109	7
381	108	7
382	107	7
383	106	7
384	105	7
385	104	7
386	106	7
388	105	7
389	106	7
390	104	7
393	103	7
394	102	7
395	104	7
396	106	7
397	106	7
398	107	7
399	107	7
400	105	7
401	103	7
402	103	7
403	103	7
404	101	7
405	102	7
406	105	7
407	109	7
408	105	7
410	97	7
411	98	7
412	99	7
415	105	7
416	106	7
417	101	7
420	104	7
421	106	7
422	107	7
423	109	7
424	108	7
427	98	7
428	101	7
431	104	7
433	104	7
434	100	7
435	96	7
437	96	7
438	97	7
439	97	7
440	95	7
441	97	7
442	97	7
443	99	7
444	100	7
445	99	7
448	97	7
451	98	7
452	93	7
453	91	7
454	94	7
455	97	7
456	95	7
459	104	7
460	100	7
463	103	7
464	101	7
465	103	7
466	100	7
467	102	7
469	102	7
470	97	7
471	99	7
473	103	7
474	100	7
475	102	7
476	101	7
477	100	7
478	101	7
479	102	7
481	103	7
483	103	7
484	103	7
485	103	7
486	102	7
487	103	7
488	105	7
491	110	7
492	109	7
493	105	7
494	101	7
496	100	7
497	100	7
499	101	7
500	102	7
501	106	7
502	109	7
503	105	7
504	101	7
506	104	7
507	105	7
508	105	7
509	107	7
511	104	7
513	103	7
516	105	7
517	102	7
519	96	7
521	95	7
522	95	7
523	99	7
526	100	7
528	100	7
529	103	7
530	100	7
531	96	7
532	96	7
534	100	7
536	100	7
537	102	7
538	102	7
539	104	7
540	104	7
543	99	7
544	98	7
545	100	7
547	100	7
548	99	7
549	99	7
550	102	7
551	103	7
553	106	7
554	103	7
555	104	7
557	102	7
558	103	7
561	102	7
563	101	7
564	99	7
566	98	7
567	100	7
568	102	7
569	99	7
570	94	7
571	96	7
572	95	7
573	94	7
574	100	7
575	103	7
576	105	7
577	106	7
578	103	7
579	102	7
582	100	7
583	103	7
585	98	7
587	103	7
588	105	7
589	108	7
590	109	7
593	102	7
594	100	7
595	103	7
596	106	7
597	110	7
600	111	7
602	107	7
605	110	7
607	115	7
608	117	7
610	118	7
611	120	7
612	119	7
613	118	7
616	118	7
618	116	7
620	117	7
621	117	7
622	116	7
623	118	7
624	118	7
627	119	7
630	116	7
633	113	7
634	115	7
636	117	7
638	118	7
641	119	7
643	113	7
644	116	7
645	115	7
646	114	7
647	114	7
649	117	7
652	116	7
655	116	7
656	116	7
657	113	7
658	114	7
660	115	7
661	117	7
663	119	7
664	120	7
665	120	7
667	117	7
670	115	7
672	115	7
673	116	7
674	116	7
675	118	7
676	118	7
677	115	7
678	113	7
679	115	7
680	117	7
682	112	7
685	113	7
687	112	7
690	113	7
691	116	7
692	117	7
693	112	7
694	109	7
695	111	7
696	113	7
699	110	7
700	110	7
703	113	7
706	117	7
707	116	7
710	114	7
713	115	7
714	116	7
715	118	7
718	118	7
720	120	7
721	119	7
722	118	7
723	120	7
724	119	7
726	120	7
727	120	7
728	120	7
729	123	7
730	125	7
731	125	7
732	124	7
733	123	7
734	121	7
735	121	7
736	121	7
739	118	7
740	118	7
743	120	7
746	113	7
749	119	7
750	122	7
753	114	7
756	116	7
758	118	7
761	116	7
762	110	7
764	115	7
767	119	7
768	120	7
769	121	7
772	121	7
774	122	7
776	123	7
778	122	7
779	121	7
782	123	7
783	122	7
784	123	7
787	118	7
790	122	7
793	123	7
794	121	7
797	123	7
800	120	7
801	120	7
802	120	7
803	120	7
804	122	7
805	122	7
808	123	7
810	126	7
812	120	7
813	121	7
814	121	7
815	123	7
816	125	7
817	126	7
820	130	7
823	130	7
824	123	7
826	122	7
827	121	7
828	123	7
829	124	7
832	125	7
833	125	7
834	124	7
837	123	7
838	123	7
839	123	7
840	123	7
843	125	7
846	126	7
849	127	7
852	129	7
855	125	7
857	125	7
858	126	7
860	128	7
863	129	7
866	129	7
869	130	7
870	126	7
873	127	7
874	126	7
877	127	7
879	127	7
882	130	7
884	129	7
887	131	7
890	131	7
893	130	7
896	131	7
897	132	7
900	130	7
901	130	7
902	129	7
905	130	7
907	131	7
910	133	7
913	131	7
915	131	7
918	130	7
920	132	7
922	132	7
924	131	7
925	132	7
927	129	7
930	131	7
932	132	7
934	133	7
937	132	7
940	134	7
943	131	7
946	133	7
947	134	7
950	134	7
953	133	7
956	134	7
957	135	7
959	133	7
961	132	7
962	133	7
963	134	7
966	133	7
968	137	7
971	137	7
974	136	7
975	136	7
977	135	7
980	136	7
983	136	7
986	136	7
987	134	7
989	133	7
992	136	7
993	137	7
996	134	7
997	135	7
999	136	7
1002	137	7
1005	136	7
1008	135	7
1009	135	7
1010	135	7
1013	136	7
1016	138	7
1018	136	7
1021	135	7
1022	134	7
1024	135	7
1027	135	7
1028	134	7
1031	135	7
1034	134	7
1037	135	7
1040	136	7
1043	137	7
1045	137	7
1047	138	7
1048	138	7
1050	139	7
1051	139	7
1054	141	7
1057	140	7
1060	139	7
1062	141	7
1063	142	7
1064	143	7
1065	143	7
1066	144	7
1069	144	7
1071	147	7
1073	148	7
1074	149	7
1077	147	7
1078	146	7
1081	141	7
1084	138	7
1085	139	7
1086	139	7
[truncated: 10,429 more rows]

## Sheet: Withings Scanwatch
Cumulative Timestamp	Heart Rate	Person
4	64	5
6	67	5
7	65	5
9	68	5
13	66	5
14	67	5
16	62	5
25	70	5
27	68	5
31	72	5
33	71	5
38	66	5
40	67	5
43	69	5
44	67	5
46	64	5
50	62	5
52	65	5
54	61	5
55	61	5
59	65	5
61	66	5
64	65	5
66	63	5
79	61	5
81	65	5
84	64	5
86	63	5
91	61	5
93	65	5
104	63	5
110	64	5
112	64	5
115	64	5
120	65	5
124	68	5
126	68	5
132	67	5
136	66	5
138	68	5
141	66	5
143	71	5
161	66	5
166	64	5
170	65	5
171	64	5
173	68	5
177	68	5
179	63	5
180	67	5
183	79	5
192	82	5
194	87	5
197	77	5
200	68	5
202	68	5
207	70	5
208	69	5
210	70	5
217	71	5
221	72	5
227	71	5
234	74	5
238	75	5
240	73	5
243	68	5
244	73	5
248	70	5
250	63	5
253	64	5
254	63	5
256	67	5
261	65	5
273	68	5
276	70	5
280	68	5
287	63	5
294	63	5
298	63	5
300	65	5
306	64	5
307	65	5
309	64	5
314	64	5
316	63	5
319	65	5
321	66	5
328	65	5
330	66	5
333	69	5
334	70	5
336	70	5
338	70	5
346	73	5
349	67	5
351	65	5
354	67	5
356	67	5
361	65	5
364	71	5
366	80	5
370	87	5
375	94	5
377	88	5
386	86	5
388	86	5
391	86	5
393	85	5
394	87	5
397	87	5
410	85	5
412	81	5
413	83	5
417	82	5
418	80	5
420	82	5
427	88	5
429	85	5
435	84	5
437	87	5
444	86	5
446	86	5
450	86	5
451	89	5
453	84	5
459	88	5
461	88	5
466	90	5
468	91	5
475	89	5
477	90	5
481	87	5
483	88	5
494	86	5
496	88	5
502	85	5
512	86	5
514	85	5
517	84	5
521	83	5
522	80	5
531	80	5
532	82	5
534	81	5
544	85	5
546	85	5
550	84	5
552	81	5
560	79	5
563	81	5
569	79	5
571	80	5
574	80	5
576	80	5
580	80	5
582	74	5
587	79	5
591	81	5
596	80	5
600	81	5
601	80	5
604	85	5
605	87	5
609	90	5
611	92	5
614	91	5
617	94	5
618	93	5
621	91	5
622	90	5
624	93	5
629	92	5
631	93	5
634	97	5
635	98	5
637	97	5
643	96	5
645	99	5
652	98	5
654	97	5
661	97	5
664	96	5
668	97	5
670	96	5
673	96	5
675	99	5
676	97	5
678	96	5
682	93	5
683	96	5
686	100	5
692	94	5
693	96	5
698	93	5
699	94	5
702	93	5
703	95	5
707	96	5
709	95	5
748	101	5
750	101	5
763	98	5
767	91	5
768	91	5
770	95	5
773	95	5
776	100	5
779	101	5
781	100	5
785	97	5
786	98	5
791	97	5
802	93	5
804	95	5
811	96	5
812	94	5
814	92	5
824	87	5
826	90	5
831	92	5
833	86	5
834	89	5
836	90	5
841	91	5
843	91	5
846	96	5
848	96	5
851	97	5
853	98	5
854	97	5
857	98	5
860	97	5
862	97	5
865	100	5
869	99	5
908	104	5
910	105	5
916	106	5
918	107	5
923	105	5
949	108	5
951	110	5
952	109	5
954	108	5
955	108	5
1045	106	5
1047	109	5
1059	107	5
1061	108	5
1064	106	5
1068	108	5
1069	109	5
1071	110	5
1072	111	5
1075	111	5
1077	112	5
1082	103	5
1084	94	5
1087	90	5
1089	91	5
1090	91	5
1092	92	5
1093	87	5
1096	89	5
1100	82	5
1106	82	5
1112	85	5
1114	77	5
1120	77	5
1125	81	5
1127	79	5
1131	90	5
1133	82	5
1138	72	5
1142	68	5
1143	70	5
1146	70	5
1150	73	5
1156	66	5
1159	69	5
1161	66	5
1162	66	5
1165	74	5
1171	84	5
1173	80	5
1179	73	5
1181	76	5
1197	70	5
1199	72	5
1200	68	5
0	54	6
11	60	6
16	63	6
22	69	6
26	68	6
39	69	6
41	64	6
45	68	6
47	65	6
53	63	6
55	65	6
59	71	6
61	71	6
67	66	6
69	64	6
74	62	6
76	65	6
79	62	6
81	64	6
98	62	6
101	61	6
103	63	6
108	61	6
110	59	6
115	60	6
117	59	6
120	62	6
122	61	6
128	62	6
137	58	6
138	59	6
140	64	6
143	62	6
144	64	6
146	66	6
149	62	6
152	61	6
154	61	6
155	63	6
160	67	6
161	67	6
164	64	6
165	65	6
171	66	6
172	65	6
174	63	6
177	67	6
179	67	6
189	90	6
191	96	6
192	96	6
194	90	6
201	74	6
204	71	6
211	69	6
213	73	6
292	74	6
294	69	6
298	75	6
300	78	6
308	76	6
310	80	6
321	78	6
322	81	6
324	85	6
331	78	6
333	81	6
340	78	6
351	71	6
353	74	6
356	70	6
360	74	6
362	73	6
365	80	6
367	92	6
370	94	6
372	89	6
393	90	6
395	93	6
398	85	6
400	89	6
416	96	6
417	98	6
419	92	6
422	94	6
424	94	6
427	100	6
432	93	6
439	100	6
445	93	6
446	96	6
448	97	6
463	89	6
465	86	6
466	82	6
469	82	6
478	92	6
480	91	6
487	97	6
489	89	6
492	93	6
494	94	6
501	91	6
504	95	6
507	96	6
509	92	6
514	90	6
518	92	6
524	95	6
528	98	6
538	96	6
539	97	6
541	95	6
546	91	6
548	99	6
549	98	6
551	94	6
555	92	6
557	97	6
564	98	6
566	95	6
573	95	6
576	93	6
577	97	6
579	92	6
582	95	6
584	94	6
591	91	6
595	98	6
596	101	6
602	95	6
604	96	6
605	101	6
607	102	6
618	107	6
622	109	6
623	109	6
628	111	6
631	109	6
635	111	6
640	114	6
642	113	6
650	118	6
653	119	6
654	117	6
656	116	6
659	116	6
661	116	6
668	118	6
670	119	6
671	121	6
674	123	6
675	121	6
678	122	6
681	119	6
683	120	6
686	122	6
688	118	6
694	117	6
696	119	6
697	120	6
700	119	6
704	120	6
706	120	6
710	120	6
715	121	6
717	119	6
724	117	6
726	122	6
740	120	6
744	118	6
746	121	6
749	122	6
753	119	6
755	121	6
758	126	6
763	117	6
767	123	6
769	122	6
770	124	6
773	122	6
774	123	6
776	122	6
782	121	6
784	125	6
785	125	6
789	125	6
792	124	6
794	122	6
797	120	6
799	121	6
804	120	6
808	121	6
814	123	6
823	125	6
827	123	6
829	123	6
833	125	6
835	124	6
836	125	6
838	121	6
839	122	6
841	122	6
844	124	6
848	126	6
852	124	6
859	133	6
861	131	6
864	134	6
866	135	6
871	135	6
873	136	6
878	138	6
885	139	6
886	139	6
888	140	6
896	139	6
897	140	6
899	141	6
902	143	6
904	142	6
907	143	6
909	143	6
910	142	6
912	143	6
919	144	6
923	143	6
927	144	6
941	145	6
945	144	6
951	142	6
953	143	6
960	144	6
964	142	6
969	143	6
973	143	6
976	143	6
980	144	6
986	144	6
987	144	6
990	143	6
991	144	6
993	143	6
995	145	6
1006	145	6
1007	144	6
1009	146	6
1013	146	6
1015	146	6
1019	145	6
1021	143	6
1024	143	6
1026	143	6
1031	142	6
1033	142	6
1036	141	6
1038	143	6
1041	142	6
1046	142	6
1048	145	6
1056	144	6
1058	144	6
1068	145	6
1069	145	6
1071	148	6
1075	145	6
1081	142	6
1084	138	6
1086	136	6
1087	134	6
1089	131	6
1110	110	6
1111	105	6
1115	105	6
1117	109	6
1120	97	6
1122	99	6
1123	98	6
1127	97	6
1128	94	6
1130	92	6
1134	93	6
1136	91	6
1139	92	6
1143	98	6
1145	95	6
1155	92	6
1157	88	6
1161	91	6
1162	95	6
1164	92	6
1168	103	6
1174	96	6
1178	93	6
1179	93	6
1187	98	6
1188	98	6
1190	99	6
0	82	7
4	86	7
6	85	7
27	84	7
30	86	7
32	87	7
36	85	7
37	83	7
39	83	7
41	81	7
45	80	7
50	83	7
52	79	7
53	80	7
57	79	7
68	92	7
73	77	7
74	79	7
76	87	7
81	82	7
83	88	7
97	78	7
99	78	7
105	80	7
106	84	7
109	84	7
110	82	7
113	86	7
118	81	7
121	91	7
126	84	7
127	89	7
129	94	7
135	90	7
141	82	7
143	89	7
147	83	7
149	77	7
152	89	7
154	88	7
157	90	7
161	86	7
164	86	7
166	90	7
179	87	7
181	89	7
183	86	7
187	90	7
188	87	7
190	88	7
202	99	7
203	95	7
205	101	7
208	97	7
211	95	7
212	90	7
214	88	7
220	95	7
222	95	7
229	88	7
232	78	7
236	88	7
242	77	7
250	89	7
252	85	7
274	76	7
277	76	7
279	75	7
280	74	7
299	86	7
301	85	7
326	83	7
328	80	7
329	81	7
331	82	7
377	110	7
380	109	7
384	105	7
393	103	7
395	104	7
399	107	7
401	103	7
402	103	7
404	101	7
409	100	7
415	105	7
419	100	7
421	106	7
426	98	7
431	104	7
433	104	7
438	97	7
442	97	7
444	100	7
450	99	7
452	93	7
453	91	7
456	95	7
460	100	7
463	103	7
465	103	7
467	102	7
473	103	7
475	102	7
476	101	7
480	104	7
482	101	7
483	103	7
485	103	7
486	102	7
488	105	7
489	105	7
493	105	7
496	100	7
497	100	7
503	105	7
505	102	7
509	107	7
511	104	7
512	103	7
515	106	7
528	100	7
530	100	7
531	96	7
535	100	7
540	104	7
541	100	7
546	101	7
547	100	7
551	103	7
553	106	7
554	103	7
557	102	7
562	104	7
564	99	7
568	102	7
569	99	7
571	96	7
574	100	7
576	105	7
584	102	7
585	98	7
587	103	7
593	102	7
599	110	7
600	111	7
604	109	7
605	110	7
607	115	7
609	116	7
610	118	7
612	119	7
613	118	7
618	116	7
620	117	7
628	120	7
631	118	7
632	115	7
636	117	7
642	114	7
647	114	7
649	117	7
652	116	7
654	116	7
668	114	7
670	115	7
671	114	7
673	116	7
680	117	7
683	113	7
687	112	7
689	114	7
696	113	7
698	110	7
702	112	7
704	114	7
707	116	7
709	116	7
719	117	7
721	119	7
724	119	7
727	120	7
732	124	7
736	121	7
738	121	7
739	118	7
742	119	7
747	115	7
749	119	7
753	114	7
758	118	7
761	116	7
762	110	7
764	115	7
767	119	7
769	121	7
774	122	7
776	123	7
784	123	7
785	125	7
789	122	7
790	122	7
793	123	7
795	120	7
799	122	7
805	122	7
806	122	7
810	126	7
813	121	7
815	123	7
818	127	7
820	130	7
832	125	7
835	125	7
837	123	7
844	125	7
845	125	7
851	127	7
852	129	7
854	126	7
855	125	7
861	128	7
863	129	7
869	130	7
871	125	7
878	127	7
880	127	7
883	129	7
884	129	7
888	132	7
889	131	7
891	131	7
902	129	7
920	132	7
925	132	7
926	132	7
928	130	7
933	132	7
936	132	7
937	132	7
939	133	7
942	129	7
944	132	7
952	132	7
954	133	7
959	133	7
961	132	7
964	132	7
966	133	7
974	136	7
976	136	7
980	136	7
990	134	7
994	137	7
1000	136	7
1001	135	7
1005	136	7
1017	137	7
1018	136	7
1021	135	7
1022	134	7
1028	134	7
1030	135	7
1038	136	7
1040	136	7
1045	137	7
1049	138	7
1051	139	7
1058	140	7
1065	143	7
1067	144	7
1074	149	7
1077	147	7
1091	124	7
1094	126	7
1096	117	7
1104	117	7
1106	115	7
1107	114	7
1109	117	7
1110	118	7
1112	117	7
1116	109	7
1121	105	7
1125	92	7
1130	103	7
1134	102	7
1136	101	7
1141	98	7
1143	104	7
1146	98	7
1148	102	7
1157	108	7
1162	88	7
1163	89	7
1169	100	7
1171	101	7
1179	103	7
1182	113	7
1186	107	7
1188	100	7
0	72	8
4	74	8
6	73	8
9	71	8
10	73	8
12	73	8
18	70	8
21	70	8
22	71	8
25	71	8
29	74	8
31	71	8
37	72	8
40	75	8
42	71	8
46	72	8
48	73	8
52	76	8
54	72	8
63	73	8
65	70	8
68	72	8
70	69	8
74	71	8
75	72	8
77	71	8
78	68	8
81	73	8
84	77	8
86	75	8
92	77	8
96	76	8
102	71	8
103	70	8
105	72	8
109	72	8
111	70	8
114	69	8
116	71	8
128	70	8
129	72	8
131	70	8
136	72	8
138	71	8
145	70	8
146	73	8
148	70	8
152	69	8
153	67	8
155	73	8
160	69	8
162	71	8
171	72	8
176	79	8
177	79	8
179	80	8
185	88	8
186	86	8
188	90	8
190	95	8
195	97	8
200	92	8
205	92	8
207	91	8
210	93	8
219	94	8
220	93	8
222	94	8
226	96	8
228	96	8
234	98	8
236	100	8
245	97	8
249	94	8
251	98	8
267	94	8
269	93	8
274	97	8
276	96	8
287	99	8
289	97	8
290	99	8
295	101	8
301	101	8
302	100	8
305	102	8
313	94	8
317	98	8
319	102	8
322	104	8
326	97	8
328	92	8
334	90	8
342	92	8
348	90	8
353	92	8
355	94	8
359	93	8
366	89	8
371	86	8
373	89	8
374	91	8
376	92	8
377	91	8
380	92	8
386	95	8
388	95	8
391	96	8
395	91	8
396	90	8
398	91	8
404	92	8
407	91	8
409	91	8
412	92	8
414	92	8
417	91	8
418	93	8
421	91	8
427	92	8
428	91	8
432	94	8
433	94	8
435	92	8
442	93	8
443	90	8
445	92	8
446	91	8
448	92	8
452	91	8
455	88	8
457	89	8
460	91	8
462	93	8
465	91	8
466	90	8
471	88	8
473	90	8
477	92	8
479	90	8
483	89	8
485	84	8
489	88	8
491	87	8
502	90	8
504	89	8
517	91	8
519	88	8
523	91	8
524	92	8
528	90	8
531	88	8
536	91	8
541	92	8
542	92	8
545	91	8
547	90	8
552	87	8
553	88	8
555	88	8
559	85	8
561	86	8
565	86	8
567	88	8
570	88	8
571	86	8
574	90	8
582	87	8
583	87	8
585	86	8
592	88	8
594	89	8
601	90	8
603	94	8
610	101	8
613	106	8
615	106	8
619	104	8
621	105	8
626	106	8
631	105	8
632	105	8
634	101	8
639	103	8
641	104	8
646	102	8
650	101	8
652	102	8
657	102	8
664	106	8
665	105	8
667	104	8
670	105	8
672	106	8
676	105	8
678	104	8
681	105	8
683	105	8
693	105	8
695	104	8
700	106	8
702	105	8
703	105	8
707	104	8
709	105	8
717	107	8
719	105	8
734	108	8
736	108	8
741	105	8
743	106	8
748	105	8
750	106	8
753	104	8
755	107	8
757	106	8
763	110	8
765	108	8
769	110	8
770	110	8
772	110	8
782	107	8
783	104	8
785	106	8
789	110	8
791	107	8
792	107	8
795	110	8
798	113	8
800	110	8
804	107	8
806	107	8
809	107	8
811	107	8
817	109	8
820	109	8
822	111	8
830	109	8
841	111	8
842	110	8
844	111	8
856	114	8
857	115	8
859	114	8
860	114	8
863	115	8
865	115	8
868	116	8
870	118	8
874	118	8
876	118	8
880	119	8
883	119	8
884	120	8
886	121	8
889	121	8
893	122	8
894	122	8
896	121	8
902	123	8
904	123	8
908	122	8
913	123	8
915	123	8
925	122	8
926	121	8
929	122	8
939	118	8
943	120	8
945	123	8
950	123	8
952	124	8
963	124	8
965	124	8
966	125	8
968	125	8
971	127	8
972	127	8
974	126	8
978	126	8
980	127	8
984	121	8
986	122	8
987	122	8
990	124	8
991	125	8
994	125	8
996	126	8
1006	126	8
1011	126	8
1012	126	8
1014	127	8
1019	126	8
1023	127	8
1025	125	8
1026	124	8
1028	123	8
1032	125	8
1035	124	8
1037	126	8
1040	123	8
1043	124	8
1047	125	8
1049	127	8
1052	124	8
1055	125	8
1062	125	8
1064	125	8
1067	124	8
1071	125	8
1073	125	8
1087	123	8
1088	122	8
1090	122	8
1097	123	8
1098	124	8
1100	123	8
1103	123	8
1105	122	8
1111	121	8
1113	119	8
1120	113	8
1121	112	8
1123	114	8
1132	112	8
1134	113	8
1137	114	8
1138	113	8
1141	113	8
1148	109	8
1150	109	8
1153	109	8
1155	105	8
1161	107	8
1163	109	8
1167	109	8
1176	107	8
1177	107	8
1181	111	8
1183	112	8
1185	111	8
1188	111	8
1190	110	8
1196	115	8
1197	114	8
1200	114	8
3	101	9
5	104	9
6	100	9
9	95	9
13	102	9
15	102	9
24	85	9
25	89	9
27	86	9
32	83	9
36	84	9
54	94	9
56	92	9
57	92	9
61	87	9
62	85	9
67	87	9
74	86	9
95	84	9
99	92	9
102	94	9
104	95	9
132	94	9
135	94	9
137	94	9
142	78	9
146	91	9
150	91	9
152	90	9
156	78	9
162	81	9
165	89	9
167	90	9
175	88	9
177	90	9
181	103	9
184	108	9
186	114	9
187	116	9
190	113	9
192	108	9
195	108	9
197	106	9
201	105	9
203	98	9
209	100	9
212	96	9
235	92	9
237	92	9
243	89	9
248	91	9
250	91	9
254	91	9
256	90	9
265	91	9
272	95	9
274	98	9
278	92	9
281	90	9
283	92	9
287	88	9
292	92	9
297	92	9
299	92	9
303	89	9
304	89	9
306	91	9
314	98	9
316	99	9
324	101	9
326	96	9
329	94	9
333	89	9
337	91	9
339	89	9
342	95	9
344	99	9
345	100	9
348	102	9
354	100	9
355	100	9
357	103	9
360	100	9
364	98	9
367	106	9
368	107	9
370	107	9
374	111	9
376	113	9
387	112	9
389	101	9
396	100	9
401	104	9
405	103	9
407	104	9
420	109	9
422	108	9
425	96	9
426	93	9
429	98	9
433	103	9
435	104	9
439	103	9
445	106	9
450	100	9
452	101	9
456	106	9
457	107	9
459	108	9
462	108	9
467	108	9
470	110	9
472	106	9
475	97	9
477	98	9
480	100	9
484	91	9
491	103	9
496	105	9
505	106	9
507	105	9
511	106	9
514	106	9
515	105	9
519	91	9
521	98	9
524	104	9
526	106	9
531	108	9
535	97	9
537	93	9
542	103	9
544	100	9
548	102	9
549	103	9
551	106	9
563	99	9
566	104	9
568	107	9
574	107	9
576	104	9
577	101	9
579	96	9
582	98	9
584	99	9
589	99	9
591	104	9
595	110	9
601	109	9
602	109	9
604	108	9
605	109	9
608	114	9
611	115	9
613	117	9
616	115	9
620	113	9
623	116	9
629	118	9
631	118	9
634	117	9
638	116	9
641	115	9
646	118	9
649	114	9
650	114	9
652	115	9
653	116	9
655	117	9
662	116	9
665	118	9
666	117	9
668	115	9
674	117	9
675	117	9
678	119	9
681	118	9
684	110	9
719	118	9
731	117	9
733	114	9
738	113	9
740	115	9
748	118	9
749	118	9
751	120	9
753	119	9
847	111	9
852	120	9
854	120	9
855	121	9
857	123	9
861	125	9
863	125	9
866	124	9
868	124	9
869	124	9
871	125	9
875	126	9
877	127	9
881	127	9
884	127	9
886	128	9
889	125	9
891	125	9
896	126	9
899	124	9
901	124	9
902	125	9
905	124	9
919	126	9
922	128	9
926	130	9
932	130	9
935	133	9
937	130	9
943	129	9
953	130	9
961	130	9
963	126	9
966	125	9
968	126	9
971	129	9
973	129	9
978	129	9
980	130	9
985	132	9
987	131	9
989	131	9
997	132	9
1000	132	9
1002	132	9
1017	133	9
1019	134	9
1033	131	9
1035	130	9
1042	132	9
1044	131	9
1055	130	9
1058	131	9
1060	132	9
1065	133	9
1067	133	9
1075	139	9
1077	139	9
1081	137	9
1086	132	9
1088	131	9
1091	127	9
1096	123	9
1103	117	9
1105	111	9
1109	117	9
1124	113	9
1125	110	9
1127	104	9
1135	113	9
1137	108	9
1140	114	9
1141	115	9
1143	118	9
1146	114	9
1148	103	9
1151	109	9
1153	116	9
1160	105	9
1162	111	9
1163	113	9
1165	115	9
1166	117	9
1171	108	9
1173	108	9
1174	111	9
1183	117	9
1185	120	9
1193	110	9
1194	110	9
1196	107	9
0	53	11
2	50	11
3	50	11
8	48	11
10	48	11
14	52	11
16	48	11
20	48	11
28	48	11
30	48	11
35	48	11
38	51	11
46	53	11
48	50	11
55	50	11
57	52	11
58	52	11
60	53	11
62	55	11
67	52	11
69	50	11
72	55	11
77	56	11
79	53	11
86	53	11
88	54	11
91	48	11
95	53	11
98	47	11
100	51	11
101	51	11
104	47	11
105	50	11
107	51	11
108	48	11
111	51	11
113	52	11
120	48	11
122	48	11
127	48	11
129	51	11
138	49	11
139	48	11
142	53	11
146	53	11
148	53	11
153	54	11
155	50	11
174	50	11
178	56	11
184	69	11
188	80	11
190	83	11
195	69	11
196	65	11
199	56	11
200	56	11
202	54	11
204	59	11
208	48	11
210	49	11
213	47	11
215	50	11
219	50	11
224	47	11
228	52	11
230	50	11
241	54	11
243	53	11
246	51	11
248	52	11
252	54	11
254	50	11
259	52	11
263	55	11
264	53	11
267	51	11
273	54	11
279	50	11
285	58	11
286	56	11
289	53	11
294	57	11
295	57	11
300	51	11
301	52	11
303	55	11
306	56	11
310	50	11
313	54	11
319	57	11
323	50	11
326	57	11
330	58	11
335	51	11
337	56	11
345	57	11
350	58	11
352	56	11
359	55	11
360	54	11
362	56	11
366	70	11
369	73	11
371	74	11
378	72	11
380	73	11
383	76	11
385	77	11
391	77	11
392	76	11
394	74	11
398	74	11
400	74	11
404	66	11
418	67	11
428	66	11
430	64	11
433	67	11
435	71	11
453	63	11
456	67	11
457	66	11
459	66	11
467	67	11
471	68	11
473	61	11
477	65	11
483	62	11
485	62	11
487	64	11
491	65	11
493	65	11
498	60	11
501	66	11
503	65	11
504	63	11
507	61	11
513	67	11
514	62	11
517	59	11
520	64	11
522	63	11
535	62	11
541	59	11
545	63	11
547	60	11
550	59	11
551	60	11
553	64	11
556	60	11
561	61	11
562	64	11
569	61	11
571	61	11
582	64	11
584	67	11
587	62	11
589	62	11
593	63	11
595	66	11
601	64	11
602	68	11
604	73	11
610	73	11
611	75	11
613	74	11
622	73	11
624	74	11
625	73	11
627	72	11
629	73	11
632	74	11
636	74	11
638	72	11
646	72	11
648	77	11
654	75	11
655	79	11
657	79	11
658	76	11
660	71	11
664	75	11
666	78	11
672	72	11
674	76	11
678	75	11
680	70	11
686	73	11
687	73	11
690	71	11
692	70	11
699	73	11
701	68	11
706	77	11
710	74	11
712	72	11
715	69	11
717	75	11
729	76	11
731	75	11
734	66	11
736	69	11
739	74	11
741	71	11
742	70	11
746	72	11
748	78	11
751	76	11
753	68	11
760	78	11
765	67	11
768	74	11
770	80	11
772	83	11
773	82	11
775	75	11
780	74	11
783	76	11
785	71	11
789	71	11
791	75	11
795	71	11
798	69	11
800	70	11
801	72	11
803	76	11
809	68	11
815	74	11
828	66	11
830	70	11
837	77	11
840	74	11
853	88	11
855	84	11
858	90	11
860	87	11
863	88	11
868	88	11
872	89	11
873	88	11
875	90	11
884	93	11
887	86	11
889	88	11
890	86	11
893	89	11
897	86	11
902	93	11
904	92	11
907	85	11
912	94	11
914	95	11
921	90	11
922	94	11
925	94	11
932	95	11
934	97	11
937	90	11
938	91	11
940	93	11
952	95	11
958	91	11
965	91	11
968	85	11
970	93	11
973	92	11
975	84	11
976	81	11
979	92	11
981	92	11
987	88	11
989	93	11
990	92	11
992	92	11
996	90	11
1002	91	11
1003	87	11
1010	92	11
1012	90	11
1015	92	11
1017	90	11
1022	94	11
1023	93	11
1033	90	11
1038	94	11
1042	92	11
1044	91	11
1047	95	11
1048	94	11
1051	94	11
1053	94	11
1057	93	11
1062	92	11
1064	92	11
1065	92	11
1068	94	11
1076	92	11
1078	97	11
1084	81	11
1086	72	11
1091	63	11
1094	69	11
1096	68	11
1104	61	11
1105	64	11
1112	56	11
1114	55	11
1123	52	11
1125	47	11
1132	45	11
1134	49	11
1141	50	11
1143	47	11
1151	49	11
1153	51	11
1157	51	11
1164	52	11
1171	55	11
1177	51	11
1181	50	11
1182	52	11
1185	48	11
1196	54	11
1198	53	11
1200	48	11
30	70	12
32	76	12
36	71	12
38	72	12
41	82	12
43	84	12
45	77	12
50	68	12
53	72	12
57	87	12
59	77	12
70	76	12
74	85	12
76	82	12
79	78	12
81	85	12
82	83	12
84	78	12
87	82	12
92	85	12
94	85	12
97	85	12
98	86	12
103	92	12
104	90	12
107	82	12
108	73	12
110	68	12
121	80	12
124	75	12
126	79	12
127	85	12
133	81	12
136	80	12
140	89	12
141	87	12
148	77	12
152	81	12
153	78	12
157	75	12
162	81	12
164	76	12
168	85	12
169	87	12
172	84	12
179	88	12
180	89	12
182	86	12
183	88	12
185	90	12
187	92	12
196	87	12
197	85	12
199	88	12
204	87	12
206	84	12
209	91	12
211	90	12
215	82	12
217	78	12
220	77	12
224	85	12
227	86	12
231	96	12
237	88	12
242	89	12
246	82	12
249	84	12
250	83	12
252	82	12
255	79	12
257	77	12
265	78	12
267	75	12
271	79	12
273	78	12
277	81	12
283	80	12
285	81	12
296	81	12
300	81	12
303	82	12
304	81	12
306	81	12
313	86	12
318	77	12
325	85	12
327	85	12
330	87	12
332	86	12
336	87	12
338	87	12
342	82	12
344	87	12
345	89	12
347	89	12
350	89	12
354	87	12
362	90	12
364	91	12
369	93	12
371	95	12
375	91	12
377	95	12
378	96	12
383	93	12
385	92	12
395	94	12
397	99	12
407	89	12
409	90	12
421	95	12
423	97	12
428	96	12
430	98	12
437	101	12
439	98	12
443	94	12
448	94	12
452	96	12
454	96	12
458	95	12
464	96	12
470	89	12
474	98	12
476	95	12
479	90	12
486	94	12
488	93	12
494	96	12
496	95	12
499	94	12
501	94	12
510	87	12
513	88	12
514	96	12
516	101	12
520	92	12
522	95	12
567	97	12
569	97	12
570	96	12
574	93	12
576	95	12
581	92	12
625	104	12
629	102	12
635	107	12
637	106	12
646	105	12
647	103	12
650	101	12
651	101	12
653	102	12
658	102	12
659	104	12
663	111	12
665	110	12
668	112	12
670	112	12
[truncated: 4,062 more rows]

## Sheet: WHOOP 4.0
Cumulative Timestamp	Heart Rate	Person
0	53	11
1	52	11
2	50	11
3	50	11
4	52	11
5	53	11
6	51	11
7	49	11
8	48	11
9	48	11
10	48	11
11	48	11
12	49	11
13	50	11
14	52	11
15	50	11
16	48	11
17	47	11
18	48	11
19	49	11
20	48	11
21	48	11
22	50	11
23	52	11
24	52	11
25	49	11
26	49	11
27	48	11
28	48	11
29	48	11
30	48	11
31	48	11
32	50	11
33	50	11
34	49	11
35	48	11
36	50	11
37	52	11
38	51	11
39	49	11
40	51	11
41	53	11
42	54	11
43	52	11
44	50	11
45	52	11
46	53	11
47	52	11
48	50	11
49	49	11
50	52	11
51	54	11
52	52	11
53	50	11
54	50	11
55	50	11
56	52	11
57	52	11
58	52	11
59	52	11
60	53	11
61	53	11
62	55	11
63	57	11
64	59	11
65	59	11
66	58	11
67	52	11
68	50	11
69	50	11
70	51	11
71	53	11
72	55	11
73	55	11
74	55	11
75	53	11
76	54	11
77	56	11
78	56	11
79	53	11
80	49	11
81	47	11
82	48	11
83	51	11
84	54	11
85	53	11
86	53	11
87	53	11
88	54	11
89	53	11
90	51	11
91	48	11
92	47	11
93	49	11
94	52	11
95	53	11
96	51	11
97	48	11
98	47	11
99	49	11
100	51	11
101	51	11
102	48	11
103	47	11
104	47	11
105	50	11
106	53	11
107	51	11
108	48	11
109	48	11
110	48	11
111	51	11
112	54	11
113	52	11
114	50	11
115	48	11
116	49	11
117	52	11
118	54	11
119	52	11
120	48	11
121	47	11
122	48	11
123	51	11
124	54	11
125	52	11
126	50	11
127	48	11
128	49	11
129	51	11
130	52	11
131	50	11
132	48	11
133	49	11
134	52	11
135	55	11
136	55	11
137	53	11
138	49	11
139	48	11
140	49	11
141	51	11
142	53	11
143	53	11
144	52	11
145	51	11
146	53	11
147	54	11
148	53	11
149	50	11
150	48	11
151	50	11
152	53	11
153	54	11
154	51	11
155	50	11
156	51	11
157	52	11
158	52	11
159	50	11
160	50	11
161	53	11
162	54	11
163	54	11
164	52	11
165	50	11
166	52	11
167	50	11
168	49	11
169	48	11
170	50	11
171	52	11
172	53	11
173	51	11
174	50	11
175	51	11
176	53	11
177	54	11
178	56	11
179	56	11
180	57	11
181	59	11
182	62	11
183	65	11
184	69	11
185	72	11
186	75	11
187	78	11
188	80	11
189	82	11
190	83	11
191	81	11
192	78	11
193	75	11
194	72	11
195	69	11
196	65	11
197	62	11
198	59	11
199	56	11
200	56	11
201	55	11
202	54	11
203	56	11
204	59	11
205	59	11
206	55	11
207	51	11
208	48	11
209	47	11
210	49	11
211	49	11
212	48	11
213	47	11
214	49	11
215	50	11
216	51	11
217	50	11
218	48	11
219	50	11
220	53	11
221	55	11
222	54	11
223	51	11
224	47	11
225	46	11
226	47	11
227	50	11
228	52	11
229	51	11
230	50	11
231	51	11
232	53	11
233	52	11
234	49	11
235	49	11
236	49	11
237	51	11
238	51	11
239	52	11
240	53	11
241	54	11
242	55	11
243	53	11
244	51	11
245	49	11
246	51	11
247	52	11
248	52	11
249	51	11
250	52	11
251	54	11
252	54	11
253	54	11
254	50	11
255	50	11
256	51	11
257	52	11
258	52	11
259	52	11
260	54	11
261	55	11
262	56	11
263	55	11
264	53	11
265	53	11
266	53	11
267	51	11
268	49	11
269	50	11
270	52	11
271	53	11
272	53	11
273	54	11
274	56	11
275	58	11
276	57	11
277	54	11
278	51	11
279	50	11
280	50	11
281	50	11
282	52	11
283	55	11
284	58	11
285	58	11
286	56	11
287	55	11
288	55	11
289	53	11
290	51	11
291	51	11
292	53	11
293	55	11
294	57	11
295	57	11
296	57	11
297	56	11
298	54	11
299	53	11
300	51	11
301	52	11
302	54	11
303	55	11
304	54	11
305	55	11
306	56	11
307	56	11
308	54	11
309	52	11
310	50	11
311	50	11
312	52	11
313	54	11
314	55	11
315	55	11
316	57	11
317	60	11
318	60	11
319	57	11
320	54	11
321	51	11
322	50	11
323	50	11
324	51	11
325	53	11
326	57	11
327	61	11
328	63	11
329	61	11
330	58	11
331	56	11
332	55	11
333	54	11
334	51	11
335	51	11
336	54	11
337	56	11
338	58	11
339	57	11
340	56	11
341	56	11
342	57	11
343	58	11
344	58	11
345	57	11
346	56	11
347	57	11
348	58	11
349	58	11
350	58	11
351	57	11
352	56	11
353	57	11
354	58	11
355	58	11
356	58	11
357	57	11
358	56	11
359	55	11
360	54	11
361	55	11
362	56	11
363	59	11
364	62	11
365	67	11
366	70	11
367	72	11
368	73	11
369	73	11
370	74	11
371	74	11
372	71	11
373	70	11
374	71	11
375	70	11
376	70	11
377	71	11
378	72	11
379	72	11
380	73	11
381	74	11
382	75	11
383	76	11
384	76	11
385	77	11
386	78	11
387	78	11
388	78	11
389	77	11
390	77	11
391	77	11
392	76	11
393	75	11
394	74	11
395	75	11
396	75	11
397	74	11
398	74	11
399	74	11
400	74	11
401	73	11
402	71	11
403	67	11
404	66	11
405	69	11
406	73	11
407	75	11
408	76	11
409	74	11
410	72	11
411	70	11
412	72	11
413	73	11
414	73	11
415	71	11
416	69	11
417	67	11
418	67	11
419	66	11
420	65	11
421	66	11
422	68	11
423	72	11
424	73	11
425	72	11
426	69	11
427	67	11
428	66	11
429	66	11
430	64	11
431	63	11
432	65	11
433	67	11
434	70	11
435	71	11
436	70	11
437	68	11
438	67	11
439	67	11
440	65	11
441	61	11
442	61	11
443	62	11
444	66	11
445	67	11
446	67	11
447	66	11
448	66	11
449	66	11
450	66	11
451	63	11
452	62	11
453	63	11
454	65	11
455	67	11
456	67	11
457	66	11
458	66	11
459	66	11
460	66	11
461	64	11
462	63	11
463	63	11
464	65	11
465	67	11
466	68	11
467	67	11
468	66	11
469	67	11
470	68	11
471	68	11
472	65	11
473	61	11
474	61	11
475	63	11
476	65	11
477	65	11
478	65	11
479	65	11
480	66	11
481	66	11
482	64	11
483	62	11
484	61	11
485	62	11
486	64	11
487	64	11
488	63	11
489	62	11
490	64	11
491	65	11
492	66	11
493	65	11
494	62	11
495	62	11
496	62	11
497	62	11
498	60	11
499	60	11
500	63	11
501	66	11
502	67	11
503	65	11
504	63	11
505	61	11
506	61	11
507	61	11
508	61	11
509	61	11
510	62	11
511	65	11
512	67	11
513	67	11
514	62	11
515	57	11
516	57	11
517	59	11
518	61	11
519	63	11
520	64	11
521	63	11
522	63	11
523	62	11
524	63	11
525	62	11
526	59	11
527	59	11
528	61	11
529	62	11
530	62	11
531	62	11
532	61	11
533	61	11
534	63	11
535	62	11
536	61	11
537	60	11
538	60	11
539	59	11
540	58	11
541	59	11
542	61	11
543	62	11
544	63	11
545	63	11
546	61	11
547	60	11
548	60	11
549	59	11
550	59	11
551	60	11
552	62	11
553	64	11
554	64	11
555	62	11
556	60	11
557	59	11
558	58	11
559	59	11
560	60	11
561	61	11
562	64	11
563	65	11
564	63	11
565	61	11
566	59	11
567	60	11
568	61	11
569	61	11
570	60	11
571	61	11
572	65	11
573	66	11
574	67	11
575	61	11
576	59	11
577	59	11
578	61	11
579	63	11
580	63	11
581	63	11
582	64	11
583	66	11
584	67	11
585	67	11
586	65	11
587	62	11
588	61	11
589	62	11
590	64	11
591	63	11
592	63	11
593	63	11
594	66	11
595	66	11
596	65	11
597	62	11
598	59	11
599	59	11
600	61	11
601	64	11
602	68	11
603	72	11
604	73	11
605	74	11
606	73	11
607	71	11
608	70	11
609	71	11
610	73	11
611	75	11
612	75	11
613	74	11
614	73	11
615	72	11
616	71	11
617	71	11
618	72	11
619	72	11
620	71	11
621	72	11
622	73	11
623	74	11
624	74	11
625	73	11
626	72	11
627	72	11
628	72	11
629	73	11
630	73	11
631	73	11
632	74	11
633	74	11
634	74	11
635	74	11
636	74	11
637	71	11
638	72	11
639	73	11
640	74	11
641	74	11
642	73	11
643	73	11
644	72	11
645	71	11
646	72	11
647	75	11
648	77	11
649	75	11
650	72	11
651	67	11
652	66	11
653	69	11
654	75	11
655	79	11
656	81	11
657	79	11
658	76	11
659	73	11
660	71	11
661	69	11
662	69	11
663	72	11
664	75	11
665	77	11
666	78	11
667	77	11
668	76	11
669	73	11
670	70	11
671	70	11
672	72	11
673	73	11
674	76	11
675	77	11
676	77	11
677	75	11
678	75	11
679	73	11
680	70	11
681	69	11
682	70	11
683	70	11
684	71	11
685	73	11
686	73	11
687	73	11
688	72	11
689	73	11
690	71	11
691	70	11
692	70	11
693	72	11
694	72	11
695	74	11
696	75	11
697	76	11
698	76	11
699	73	11
700	69	11
701	68	11
702	69	11
703	70	11
704	71	11
705	73	11
706	77	11
707	79	11
708	82	11
709	78	11
710	74	11
711	73	11
712	72	11
713	69	11
714	68	11
715	69	11
716	72	11
717	75	11
718	77	11
719	79	11
720	78	11
721	74	11
722	69	11
723	68	11
724	67	11
725	68	11
726	70	11
727	73	11
728	74	11
729	76	11
730	76	11
731	75	11
732	72	11
733	68	11
734	66	11
735	67	11
736	69	11
737	72	11
738	75	11
739	74	11
740	72	11
741	71	11
742	70	11
743	68	11
744	67	11
745	68	11
746	72	11
747	74	11
748	78	11
749	79	11
750	79	11
751	76	11
752	72	11
753	68	11
754	67	11
755	68	11
756	70	11
757	73	11
758	75	11
759	77	11
760	78	11
761	75	11
762	71	11
763	68	11
764	65	11
765	67	11
766	70	11
767	72	11
768	74	11
769	76	11
770	80	11
771	84	11
772	83	11
773	82	11
774	78	11
775	75	11
776	72	11
777	70	11
778	70	11
779	73	11
780	74	11
781	76	11
782	76	11
783	76	11
784	75	11
785	71	11
786	67	11
787	66	11
788	68	11
789	71	11
790	73	11
791	75	11
792	76	11
793	76	11
794	75	11
795	71	11
796	69	11
797	68	11
798	69	11
799	69	11
800	70	11
801	72	11
802	75	11
803	76	11
804	74	11
805	73	11
806	72	11
807	70	11
808	69	11
809	68	11
810	71	11
811	73	11
812	75	11
813	76	11
814	75	11
815	74	11
816	72	11
817	70	11
818	68	11
819	66	11
820	68	11
821	70	11
822	73	11
823	75	11
824	75	11
825	73	11
826	71	11
827	69	11
828	66	11
829	68	11
830	70	11
831	73	11
832	76	11
833	76	11
834	79	11
835	81	11
836	79	11
837	77	11
838	74	11
839	74	11
840	74	11
841	76	11
842	78	11
843	81	11
844	84	11
845	84	11
846	82	11
847	77	11
848	77	11
849	80	11
850	82	11
851	86	11
852	88	11
853	88	11
854	85	11
855	84	11
856	85	11
857	88	11
858	90	11
859	89	11
860	87	11
861	89	11
862	90	11
863	88	11
864	86	11
865	86	11
866	87	11
867	88	11
868	88	11
869	86	11
870	88	11
871	89	11
872	89	11
873	88	11
874	89	11
875	90	11
876	87	11
877	84	11
878	82	11
879	86	11
880	88	11
881	89	11
882	90	11
883	91	11
884	93	11
885	90	11
886	89	11
887	86	11
888	86	11
889	88	11
890	86	11
891	85	11
892	87	11
893	89	11
894	90	11
895	91	11
896	87	11
897	86	11
898	86	11
899	86	11
900	86	11
901	89	11
902	93	11
903	95	11
904	92	11
905	89	11
906	88	11
907	85	11
908	84	11
909	83	11
910	85	11
911	91	11
912	94	11
913	97	11
914	95	11
915	94	11
916	91	11
917	87	11
918	83	11
919	83	11
920	85	11
921	90	11
922	94	11
923	94	11
924	94	11
925	94	11
926	93	11
927	90	11
928	90	11
929	91	11
930	93	11
931	94	11
932	95	11
933	96	11
934	97	11
935	96	11
936	92	11
937	90	11
938	91	11
939	93	11
940	93	11
941	93	11
942	94	11
943	96	11
944	96	11
945	94	11
946	93	11
947	93	11
948	93	11
949	92	11
950	92	11
951	93	11
952	95	11
953	95	11
954	93	11
955	93	11
956	94	11
957	93	11
958	91	11
959	91	11
960	92	11
961	92	11
962	93	11
963	93	11
964	92	11
965	91	11
966	89	11
967	85	11
968	85	11
969	89	11
970	93	11
971	93	11
972	93	11
973	92	11
974	90	11
975	84	11
976	81	11
977	82	11
978	88	11
979	92	11
980	93	11
981	92	11
982	93	11
983	91	11
984	88	11
985	85	11
986	84	11
987	88	11
988	92	11
989	93	11
990	92	11
991	92	11
992	92	11
993	90	11
994	85	11
995	86	11
996	90	11
997	90	11
998	91	11
999	90	11
1000	91	11
1001	92	11
1002	91	11
1003	87	11
1004	85	11
1005	88	11
1006	90	11
1007	89	11
1008	90	11
1009	92	11
1010	92	11
1011	90	11
1012	90	11
1013	92	11
1014	92	11
1015	92	11
1016	91	11
1017	90	11
1018	92	11
1019	94	11
1020	95	11
1021	94	11
1022	94	11
1023	93	11
1024	91	11
1025	87	11
1026	85	11
1027	90	11
1028	93	11
1029	93	11
1030	92	11
1031	93	11
1032	93	11
1033	90	11
1034	86	11
1035	88	11
1036	91	11
1037	93	11
1038	94	11
1039	94	11
1040	94	11
1041	95	11
1042	92	11
1043	90	11
1044	91	11
1045	92	11
1046	94	11
1047	95	11
1048	94	11
1049	94	11
1050	94	11
1051	94	11
1052	94	11
1053	94	11
1054	94	11
1055	95	11
1056	94	11
1057	93	11
1058	94	11
1059	94	11
1060	94	11
1061	93	11
1062	92	11
1063	92	11
1064	92	11
1065	92	11
1066	91	11
1067	92	11
1068	94	11
1069	94	11
1070	94	11
1071	93	11
1072	93	11
1073	92	11
1074	89	11
1075	88	11
1076	92	11
1077	96	11
1078	97	11
1079	98	11
1080	93	11
1081	90	11
1082	85	11
1083	84	11
1084	81	11
1085	77	11
1086	72	11
1087	73	11
1088	71	11
1089	68	11
1090	64	11
1091	63	11
1092	64	11
1093	66	11
1094	69	11
1095	70	11
1096	68	11
1097	66	11
1098	65	11
1099	64	11
1100	61	11
1101	58	11
1102	57	11
1103	58	11
1104	61	11
1105	64	11
1106	65	11
1107	62	11
1108	59	11
1109	56	11
1110	57	11
1111	57	11
1112	56	11
1113	55	11
1114	55	11
1115	56	11
1116	58	11
1117	57	11
1118	55	11
1119	50	11
1120	49	11
1121	50	11
1122	52	11
1123	52	11
1124	50	11
1125	47	11
1126	47	11
1127	49	11
1128	51	11
1129	51	11
1130	48	11
1131	46	11
1132	45	11
1133	46	11
1134	49	11
1135	51	11
1136	51	11
1137	48	11
1138	45	11
1139	46	11
1140	49	11
1141	50	11
1142	49	11
1143	47	11
1144	46	11
1145	49	11
1146	52	11
1147	54	11
1148	53	11
1149	52	11
1150	49	11
1151	49	11
1152	50	11
1153	51	11
1154	51	11
1155	48	11
1156	48	11
1157	51	11
1158	53	11
1159	53	11
1160	51	11
1161	47	11
1162	48	11
1163	50	11
1164	52	11
1165	51	11
1166	49	11
1167	48	11
1168	50	11
1169	53	11
1170	55	11
1171	55	11
1172	54	11
1173	52	11
1174	49	11
1175	50	11
1176	51	11
1177	51	11
1178	51	11
1179	49	11
1180	48	11
1181	50	11
1182	52	11
1183	53	11
1184	51	11
1185	48	11
1186	46	11
1187	48	11
1188	50	11
1189	52	11
1190	52	11
1191	52	11
1192	49	11
1193	49	11
1194	50	11
1195	53	11
1196	54	11
1197	54	11
1198	53	11
1199	50	11
1200	48	11
1201	49	11
0	90	13
1	90	13
2	90	13
3	91	13
4	91	13
5	91	13
6	90	13
7	88	13
8	85	13
9	84	13
10	84	13
11	83	13
12	84	13
13	83	13
14	82	13
15	81	13
16	80	13
17	79	13
18	76	13
19	77	13
20	78	13
21	79	13
22	81	13
23	82	13
24	81	13
25	83	13
26	82	13
27	80	13
28	77	13
29	77	13
30	79	13
31	83	13
32	86	13
33	87	13
34	86	13
35	82	13
36	79	13
37	79	13
38	79	13
39	82	13
40	85	13
41	86	13
42	87	13
43	86	13
44	85	13
45	84	13
46	84	13
47	85	13
48	87	13
49	88	13
50	89	13
51	90	13
52	90	13
53	90	13
54	90	13
55	89	13
56	90	13
57	90	13
58	91	13
59	91	13
60	90	13
61	91	13
62	90	13
63	89	13
64	89	13
65	88	13
66	87	13
67	86	13
68	85	13
69	85	13
70	85	13
71	86	13
72	88	13
73	89	13
74	89	13
75	89	13
76	88	13
77	87	13
78	87	13
79	87	13
80	88	13
81	89	13
82	92	13
83	95	13
84	96	13
85	94	13
86	90	13
87	88	13
88	88	13
89	89	13
90	91	13
91	91	13
92	91	13
93	89	13
94	86	13
95	84	13
96	83	13
97	84	13
98	86	13
99	88	13
100	89	13
101	90	13
102	89	13
103	87	13
104	87	13
105	87	13
106	87	13
107	88	13
108	90	13
109	90	13
110	89	13
111	88	13
112	87	13
113	86	13
114	85	13
115	88	13
116	89	13
117	88	13
118	87	13
119	87	13
120	87	13
121	86	13
122	85	13
123	85	13
124	85	13
125	85	13
126	87	13
127	87	13
128	87	13
129	87	13
130	86	13
131	87	13
132	88	13
133	88	13
134	88	13
135	88	13
136	87	13
137	88	13
138	88	13
139	89	13
140	89	13
141	88	13
142	87	13
143	85	13
144	84	13
145	82	13
146	81	13
147	82	13
148	83	13
149	85	13
150	86	13
151	86	13
152	85	13
153	84	13
154	81	13
155	79	13
156	78	13
157	80	13
158	82	13
159	85	13
160	86	13
161	87	13
162	87	13
163	86	13
164	86	13
165	86	13
166	86	13
167	87	13
168	88	13
169	87	13
170	87	13
171	87	13
172	87	13
173	87	13
174	87	13
175	86	13
176	84	13
177	86	13
178	88	13
179	89	13
180	90	13
181	91	13
182	92	13
183	93	13
184	94	13
185	97	13
186	99	13
187	99	13
188	100	13
189	100	13
190	100	13
191	101	13
192	101	13
193	103	13
194	103	13
195	101	13
196	99	13
197	96	13
198	95	13
199	94	13
200	94	13
201	94	13
202	95	13
203	95	13
204	97	13
205	98	13
206	99	13
207	99	13
208	99	13
209	98	13
210	97	13
211	96	13
212	97	13
213	98	13
214	98	13
215	98	13
216	99	13
217	98	13
218	98	13
219	98	13
220	98	13
221	97	13
222	97	13
223	96	13
224	96	13
225	96	13
226	96	13
227	96	13
228	96	13
229	96	13
230	95	13
231	94	13
232	93	13
233	92	13
234	92	13
235	92	13
236	92	13
237	92	13
238	92	13
239	94	13
240	96	13
241	98	13
242	99	13
243	99	13
244	99	13
245	97	13
246	96	13
247	95	13
248	95	13
249	96	13
250	96	13
251	97	13
252	97	13
253	97	13
254	96	13
255	96	13
256	96	13
257	96	13
258	97	13
259	97	13
260	97	13
261	97	13
262	97	13
263	97	13
264	97	13
265	96	13
266	97	13
267	97	13
268	98	13
269	98	13
270	98	13
271	98	13
272	98	13
273	98	13
274	98	13
275	98	13
276	98	13
277	98	13
278	99	13
279	100	13
280	100	13
281	100	13
282	100	13
283	100	13
284	100	13
285	100	13
286	99	13
287	99	13
288	99	13
289	99	13
290	99	13
291	99	13
292	99	13
293	99	13
294	98	13
295	99	13
296	99	13
297	100	13
298	100	13
299	99	13
300	99	13
301	98	13
302	98	13
303	98	13
304	100	13
305	101	13
306	102	13
307	102	13
308	102	13
309	102	13
310	103	13
311	103	13
312	103	13
313	102	13
314	100	13
315	98	13
316	99	13
317	99	13
318	99	13
319	99	13
320	100	13
321	100	13
322	101	13
323	100	13
324	98	13
325	97	13
326	97	13
327	96	13
328	96	13
329	95	13
330	94	13
331	91	13
332	89	13
333	91	13
334	93	13
335	95	13
336	95	13
337	95	13
338	94	13
339	92	13
340	91	13
341	91	13
342	91	13
343	91	13
344	91	13
345	92	13
346	96	13
347	98	13
348	100	13
349	100	13
350	100	13
351	100	13
352	101	13
353	102	13
354	102	13
355	102	13
356	101	13
357	100	13
358	96	13
359	94	13
360	94	13
361	95	13
362	96	13
363	96	13
364	96	13
365	97	13
366	97	13
367	98	13
368	98	13
369	97	13
370	96	13
371	97	13
372	96	13
373	96	13
374	95	13
375	96	13
376	96	13
377	97	13
378	97	13
379	97	13
380	96	13
381	96	13
382	94	13
383	93	13
384	92	13
385	91	13
386	92	13
387	94	13
388	95	13
389	96	13
390	95	13
391	95	13
392	94	13
393	93	13
394	93	13
395	93	13
396	93	13
397	94	13
398	94	13
399	95	13
400	96	13
401	97	13
402	98	13
403	98	13
404	98	13
405	99	13
406	99	13
407	97	13
408	95	13
409	94	13
410	93	13
411	93	13
412	94	13
413	96	13
414	98	13
415	98	13
416	97	13
417	95	13
418	91	13
419	90	13
420	90	13
421	90	13
422	90	13
423	91	13
424	92	13
425	93	13
426	95	13
427	97	13
428	98	13
429	96	13
430	93	13
431	89	13
432	88	13
433	89	13
434	91	13
435	92	13
436	93	13
437	92	13
438	91	13
439	91	13
440	92	13
441	92	13
442	93	13
443	95	13
444	95	13
445	95	13
446	95	13
447	95	13
448	94	13
449	93	13
450	92	13
451	92	13
452	92	13
453	93	13
454	94	13
455	94	13
456	94	13
457	93	13
458	93	13
459	93	13
460	93	13
461	94	13
462	94	13
463	92	13
464	91	13
465	91	13
466	90	13
467	91	13
468	91	13
469	91	13
470	92	13
471	92	13
472	92	13
473	92	13
474	92	13
475	92	13
476	90	13
477	89	13
478	87	13
479	86	13
480	86	13
481	86	13
482	86	13
483	88	13
484	90	13
485	90	13
486	86	13
487	83	13
488	80	13
489	80	13
490	80	13
491	82	13
492	83	13
493	84	13
494	85	13
495	85	13
496	85	13
497	83	13
498	83	13
499	83	13
500	84	13
501	85	13
502	84	13
503	81	13
504	79	13
505	76	13
506	78	13
507	80	13
508	80	13
509	81	13
510	82	13
511	80	13
512	81	13
513	82	13
514	81	13
515	81	13
516	84	13
517	85	13
518	85	13
519	85	13
520	85	13
521	85	13
522	86	13
523	87	13
524	87	13
525	88	13
526	86	13
527	82	13
528	80	13
529	79	13
530	79	13
531	81	13
532	82	13
533	82	13
534	82	13
535	82	13
536	80	13
537	80	13
538	79	13
539	79	13
540	80	13
541	81	13
542	82	13
543	83	13
544	83	13
545	82	13
546	78	13
547	78	13
548	78	13
549	78	13
550	80	13
551	79	13
552	75	13
553	75	13
554	76	13
555	78	13
556	78	13
557	79	13
558	78	13
559	77	13
560	77	13
561	77	13
562	78	13
563	79	13
564	79	13
565	80	13
566	79	13
567	78	13
568	77	13
569	79	13
570	82	13
571	85	13
572	85	13
573	84	13
574	83	13
575	80	13
576	79	13
577	79	13
578	80	13
579	82	13
580	83	13
581	83	13
582	84	13
583	83	13
584	82	13
585	82	13
586	83	13
587	83	13
588	84	13
589	84	13
590	86	13
591	86	13
592	85	13
593	86	13
594	85	13
595	84	13
596	83	13
597	86	13
598	86	13
599	85	13
600	84	13
601	84	13
602	85	13
603	86	13
604	86	13
605	87	13
606	88	13
607	89	13
608	89	13
609	89	13
610	90	13
611	91	13
612	92	13
613	93	13
614	93	13
615	93	13
616	93	13
617	92	13
618	91	13
619	91	13
620	90	13
621	90	13
622	91	13
623	92	13
624	94	13
625	95	13
626	96	13
627	94	13
628	93	13
629	92	13
630	91	13
631	91	13
632	92	13
633	94	13
634	97	13
635	98	13
636	97	13
637	96	13
638	96	13
639	95	13
640	95	13
641	95	13
642	95	13
643	95	13
644	96	13
645	96	13
646	95	13
647	94	13
648	93	13
649	93	13
650	94	13
651	95	13
652	96	13
653	96	13
654	96	13
655	97	13
656	96	13
657	95	13
658	95	13
659	94	13
660	95	13
661	95	13
662	94	13
663	93	13
664	93	13
665	95	13
666	97	13
667	97	13
668	97	13
669	97	13
670	98	13
671	99	13
672	99	13
673	98	13
674	97	13
675	96	13
676	94	13
677	92	13
678	92	13
679	92	13
680	92	13
681	92	13
682	92	13
683	91	13
684	92	13
685	92	13
686	91	13
687	91	13
688	90	13
689	90	13
690	89	13
691	88	13
692	87	13
693	88	13
694	88	13
695	89	13
696	90	13
697	91	13
698	91	13
699	92	13
700	91	13
701	90	13
702	90	13
703	89	13
704	90	13
705	90	13
706	93	13
707	95	13
708	97	13
709	98	13
710	98	13
711	96	13
712	95	13
713	94	13
714	93	13
715	94	13
716	94	13
717	94	13
718	94	13
719	93	13
720	93	13
721	93	13
722	92	13
723	92	13
724	92	13
725	90	13
726	90	13
727	91	13
728	90	13
729	91	13
730	91	13
731	91	13
732	91	13
733	91	13
734	92	13
735	93	13
736	93	13
737	94	13
738	94	13
739	95	13
740	96	13
741	97	13
742	96	13
743	95	13
744	94	13
745	94	13
746	94	13
747	93	13
748	92	13
749	91	13
750	91	13
751	91	13
752	91	13
753	92	13
754	92	13
755	92	13
756	91	13
757	91	13
758	91	13
759	90	13
760	91	13
761	92	13
762	93	13
763	93	13
764	93	13
765	92	13
766	92	13
767	91	13
768	93	13
769	95	13
770	97	13
771	98	13
772	99	13
773	97	13
774	95	13
775	94	13
776	95	13
777	96	13
778	96	13
779	97	13
780	97	13
781	97	13
782	97	13
783	95	13
784	93	13
785	92	13
786	93	13
787	94	13
788	95	13
789	96	13
790	96	13
791	96	13
792	95	13
793	92	13
794	93	13
795	92	13
796	92	13
[truncated: 7,763 more rows]

## Sheet: 12-lead ECG
Cumulative Timestamp	Heart Rate	Person
109	77	1
181	80	1
182	79	1
185	79	1
188	81	1
190	82	1
200	101	1
202	101	1
210	90	1
220	90	1
225	90	1
230	90	1
240	96	1
250	97	1
260	95	1
270	93	1
280	93	1
285	95	1
290	96	1
300	103	1
310	99	1
320	99	1
330	102	1
340	99	1
341	100	1
345	98	1
350	99	1
360	101	1
370	93	1
380	98	1
390	106	1
400	104	1
405	104	1
410	103	1
411	102	1
420	100	1
430	99	1
440	101	1
450	100	1
460	101	1
465	100	1
470	100	1
480	99	1
490	97	1
500	96	1
510	96	1
520	96	1
525	95	1
530	96	1
540	99	1
550	99	1
560	98	1
570	96	1
580	97	1
585	97	1
590	95	1
600	93	1
610	96	1
620	105	1
630	108	1
640	114	1
645	114	1
650	114	1
660	115	1
661	115	1
670	113	1
680	112	1
690	113	1
700	111	1
705	111	1
710	112	1
720	115	1
730	114	1
740	114	1
750	113	1
760	116	1
765	116	1
770	115	1
780	112	1
790	116	1
800	113	1
810	117	1
820	122	1
825	123	1
827	123	1
830	133	1
840	121	1
850	122	1
860	126	1
870	125	1
880	125	1
885	127	1
890	127	1
899	127	1
900	127	1
910	130	1
920	129	1
925	131	1
930	133	1
940	130	1
945	131	1
950	131	1
960	131	1
969	133	1
970	133	1
980	136	1
990	137	1
992	139	1
1000	139	1
1005	139	1
1005	139	1
1010	137	1
1020	136	1
1030	139	1
1038	141	1
1040	141	1
1050	142	1
1060	141	1
1065	141	1
1070	139	1
1080	141	1
1082	142	1
1085	144	1
1085	144	1
1090	139	1
1100	129	1
1110	131	1
1120	126	1
1127	120	1
1130	118	1
1140	105	1
1141	106	1
1146	116	1
1150	116	1
1155	110	1
1160	114	1
1165	117	1
1170	116	1
1174	113	1
1180	116	1
1190	118	1
1197	116	1
1200	116	1
1201	116	1
1208	112	1
12	58	2
28	56	2
74	58	2
210	65	2
235	59	2
275	65	2
302	64	2
329	65	2
380	76	2
381	75	2
384	74	2
388	72	2
389	72	2
399	83	2
399	83	2
409	84	2
419	83	2
424	83	2
429	83	2
439	82	2
449	78	2
459	77	2
469	76	2
479	77	2
484	78	2
489	80	2
499	80	2
509	80	2
519	75	2
529	76	2
539	77	2
544	77	2
549	76	2
559	77	2
569	76	2
579	78	2
589	77	2
599	75	2
604	75	2
609	75	2
619	75	2
629	77	2
639	83	2
649	86	2
659	91	2
664	91	2
669	92	2
675	93	2
679	94	2
689	93	2
699	93	2
709	96	2
719	94	2
724	93	2
729	93	2
739	96	2
749	93	2
759	91	2
769	94	2
779	89	2
784	90	2
789	93	2
799	93	2
809	90	2
819	92	2
829	93	2
839	93	2
844	93	2
849	93	2
859	93	2
869	93	2
879	96	2
889	99	2
899	100	2
904	102	2
909	102	2
919	106	2
929	108	2
939	107	2
949	107	2
959	106	2
964	105	2
969	104	2
979	106	2
989	106	2
999	105	2
1009	106	2
1019	106	2
1024	106	2
1029	106	2
1039	107	2
1049	109	2
1059	108	2
1069	108	2
1079	106	2
1084	107	2
1089	107	2
1099	107	2
1109	100	2
1119	88	2
1120	88	2
1129	83	2
1139	80	2
1149	75	2
1157	73	2
1158	73	2
1159	72	2
1167	73	2
1169	73	2
1179	75	2
1189	73	2
1199	72	2
1209	74	2
1214	74	2
1218	74	2
1219	74	2
1228	75	2
163	55	3
362	67	3
363	67	3
366	68	3
371	68	3
371	68	3
381	71	3
391	67	3
401	64	3
406	65	3
411	69	3
421	74	3
431	72	3
441	71	3
451	68	3
461	68	3
466	68	3
471	68	3
481	66	3
487	63	3
491	63	3
501	63	3
511	65	3
521	64	3
526	63	3
531	62	3
541	63	3
551	64	3
561	62	3
571	61	3
581	63	3
586	63	3
591	62	3
601	61	3
604	61	3
611	63	3
621	64	3
631	64	3
641	62	3
646	61	3
651	63	3
661	70	3
671	73	3
681	75	3
691	77	3
701	76	3
706	75	3
711	75	3
721	75	3
731	78	3
741	76	3
743	76	3
751	77	3
761	75	3
766	76	3
771	76	3
781	73	3
791	73	3
801	75	3
811	75	3
821	74	3
826	73	3
831	75	3
841	76	3
851	75	3
861	75	3
871	74	3
881	75	3
886	74	3
891	76	3
901	78	3
911	80	3
921	85	3
931	90	3
941	86	3
946	87	3
951	87	3
961	83	3
971	86	3
981	88	3
991	86	3
998	85	3
1001	85	3
1006	85	3
1011	85	3
1021	86	3
1031	85	3
1041	85	3
1051	83	3
1061	85	3
1066	86	3
1071	86	3
1077	85	3
1081	90	3
1091	86	3
1101	83	3
1111	86	3
1121	86	3
1126	86	3
1131	85	3
1137	86	3
1141	87	3
1151	79	3
1161	67	3
1171	63	3
1179	59	3
1181	59	3
1191	58	3
1196	57	3
1197	56	3
1201	55	3
1209	56	3
1211	57	3
1221	55	3
1231	56	3
1241	60	3
1251	61	3
1253	60	3
1257	60	3
1261	60	3
1265	59	3
12	74	4
58	69	4
128	68	4
173	71	4
267	85	4
336	92	4
370	103	4
371	102	4
374	102	4
378	100	4
379	98	4
389	100	4
399	100	4
400	100	4
409	99	4
415	100	4
419	100	4
429	99	4
430	98	4
434	99	4
439	100	4
449	99	4
459	99	4
460	100	4
469	94	4
475	93	4
479	93	4
489	95	4
490	95	4
494	93	4
499	96	4
509	96	4
519	99	4
520	99	4
529	96	4
535	98	4
539	99	4
549	97	4
550	99	4
554	97	4
559	99	4
569	96	4
579	96	4
580	96	4
589	99	4
595	100	4
599	99	4
609	96	4
610	96	4
614	96	4
619	101	4
619	102	4
629	108	4
630	108	4
639	107	4
640	107	4
649	108	4
654	111	4
655	111	4
659	112	4
669	109	4
670	109	4
674	109	4
679	110	4
687	112	4
689	113	4
699	120	4
700	118	4
709	117	4
715	115	4
719	113	4
729	114	4
730	113	4
731	114	4
734	115	4
739	114	4
749	117	4
759	115	4
760	115	4
769	115	4
775	115	4
775	116	4
779	117	4
783	118	4
789	118	4
790	117	4
794	118	4
799	116	4
802	117	4
809	117	4
809	117	4
819	117	4
820	118	4
825	117	4
829	116	4
835	116	4
839	115	4
849	116	4
850	116	4
854	117	4
859	118	4
869	122	4
871	123	4
879	123	4
880	122	4
889	125	4
895	123	4
899	126	4
909	127	4
910	126	4
914	126	4
919	127	4
929	136	4
930	134	4
939	141	4
940	141	4
949	141	4
955	141	4
959	141	4
964	139	4
969	137	4
970	137	4
974	137	4
979	137	4
984	136	4
989	136	4
999	137	4
999	137	4
1000	139	4
1009	139	4
1015	137	4
1019	137	4
1027	141	4
1029	141	4
1030	141	4
1034	141	4
1039	142	4
1049	142	4
1059	141	4
1060	141	4
1069	142	4
1075	142	4
1079	144	4
1085	144	4
1089	146	4
1090	146	4
1094	146	4
1099	146	4
1103	144	4
1104	144	4
1107	141	4
1109	139	4
1119	126	4
1129	129	4
1139	118	4
1149	117	4
1159	114	4
1162	115	4
1163	113	4
1169	114	4
1174	114	4
1179	114	4
1189	115	4
1199	115	4
1209	110	4
1219	113	4
1223	112	4
1229	115	4
88	63	5
111	64	5
228	71	5
321	64	5
361	68	5
362	68	5
365	67	5
370	66	5
370	66	5
380	86	5
390	87	5
400	86	5
405	85	5
410	86	5
416	86	5
420	90	5
423	89	5
430	84	5
440	86	5
450	86	5
460	86	5
465	87	5
470	87	5
480	89	5
482	90	5
490	88	5
500	85	5
510	86	5
520	83	5
525	85	5
530	83	5
540	81	5
550	84	5
560	82	5
570	81	5
580	81	5
585	77	5
590	77	5
600	77	5
607	80	5
610	81	5
620	90	5
630	92	5
640	94	5
645	96	5
650	96	5
660	96	5
670	96	5
671	96	5
680	97	5
690	96	5
700	96	5
705	95	5
710	94	5
720	96	5
730	96	5
740	97	5
750	100	5
760	100	5
765	97	5
770	97	5
772	96	5
780	100	5
790	100	5
800	96	5
810	93	5
820	93	5
825	93	5
830	90	5
840	88	5
850	90	5
860	97	5
867	97	5
870	98	5
880	100	5
885	101	5
886	101	5
890	103	5
900	107	5
910	106	5
920	106	5
925	107	5
930	107	5
940	108	5
945	108	5
950	110	5
960	109	5
970	108	5
980	110	5
990	110	5
1000	113	5
1005	112	5
1010	109	5
1020	110	5
1030	108	5
1040	108	5
1050	107	5
1060	107	5
1065	106	5
1068	107	5
1070	107	5
1080	110	5
1086	111	5
1087	110	5
1090	103	5
1100	90	5
1102	90	5
1110	85	5
1117	81	5
1120	80	5
1130	79	5
1132	79	5
1140	82	5
1146	76	5
1147	75	5
1150	71	5
1159	68	5
1160	68	5
1162	68	5
1170	69	5
1177	76	5
1180	79	5
1190	74	5
1192	73	5
1200	70	5
1207	70	5
1209	70	5
88	63	6
111	64	6
228	71	6
321	64	6
361	68	6
362	68	6
365	67	6
370	66	6
370	66	6
380	86	6
390	87	6
400	86	6
405	85	6
410	86	6
416	86	6
420	90	6
423	89	6
430	84	6
440	86	6
450	86	6
460	86	6
465	87	6
470	87	6
480	89	6
482	90	6
490	88	6
500	85	6
510	86	6
520	83	6
525	85	6
530	83	6
540	81	6
550	84	6
560	82	6
570	81	6
580	81	6
585	77	6
590	77	6
600	77	6
607	80	6
610	81	6
620	90	6
630	92	6
640	94	6
645	96	6
650	96	6
660	96	6
670	96	6
671	96	6
680	97	6
690	96	6
700	96	6
705	95	6
710	94	6
720	96	6
730	96	6
740	97	6
750	100	6
760	100	6
765	97	6
770	97	6
772	96	6
780	100	6
790	100	6
800	96	6
810	93	6
820	93	6
825	93	6
830	90	6
840	88	6
850	90	6
860	97	6
867	97	6
870	98	6
880	100	6
885	101	6
886	101	6
890	103	6
900	107	6
910	106	6
920	106	6
925	107	6
930	107	6
940	108	6
945	108	6
950	110	6
960	109	6
970	108	6
980	110	6
990	110	6
1000	113	6
1005	112	6
1010	109	6
1020	110	6
1030	108	6
1040	108	6
1050	107	6
1060	107	6
1065	106	6
1068	107	6
1070	107	6
1080	110	6
1086	111	6
1087	110	6
1090	103	6
1100	90	6
1102	90	6
1110	85	6
1117	81	6
1120	80	6
1130	79	6
1132	79	6
1140	82	6
1146	76	6
1147	75	6
1150	71	6
1159	68	6
1160	68	6
1162	68	6
1170	69	6
1177	76	6
1180	79	6
1190	74	6
1192	73	6
1200	70	6
1207	70	6
1209	70	6
5	83	7
32	72	7
92	83	7
97	81	7
105	75	7
111	75	7
119	77	7
155	75	7
216	96	7
227	90	7
262	78	7
270	74	7
276	76	7
294	71	7
335	83	7
350	79	7
360	86	7
361	86	7
364	82	7
368	79	7
369	80	7
379	103	7
389	110	7
390	109	7
409	105	7
415	105	7
419	100	7
420	100	7
424	99	7
429	105	7
439	101	7
449	94	7
450	95	7
459	97	7
465	97	7
469	100	7
479	102	7
480	101	7
484	101	7
489	101	7
499	105	7
509	102	7
510	102	7
519	105	7
525	103	7
529	100	7
539	99	7
540	98	7
544	99	7
549	101	7
559	101	7
566	104	7
569	102	7
570	101	7
579	98	7
585	100	7
589	102	7
599	103	7
600	103	7
604	106	7
609	109	7
619	118	7
629	116	7
630	116	7
639	117	7
645	116	7
649	117	7
659	115	7
660	116	7
664	115	7
669	116	7
679	115	7
689	115	7
690	114	7
699	114	7
705	113	7
709	112	7
719	116	7
720	116	7
724	117	7
729	118	7
739	123	7
749	120	7
750	120	7
759	116	7
765	116	7
769	115	7
779	121	7
780	121	7
784	122	7
789	122	7
799	122	7
809	121	7
810	121	7
819	123	7
825	125	7
829	130	7
839	125	7
840	125	7
844	125	7
849	123	7
859	127	7
869	127	7
870	129	7
879	127	7
885	127	7
889	129	7
899	131	7
900	131	7
904	131	7
909	131	7
919	133	7
929	131	7
930	131	7
939	131	7
945	131	7
949	131	7
959	133	7
960	133	7
964	134	7
969	133	7
979	137	7
989	136	7
990	136	7
999	134	7
1005	136	7
1009	136	7
1019	136	7
1020	136	7
1024	137	7
1029	136	7
1039	134	7
1049	137	7
1050	137	7
1059	139	7
1065	141	7
1069	141	7
1079	146	7
1080	148	7
1082	148	7
1084	148	7
1089	144	7
1099	126	7
1109	115	7
1119	117	7
1129	94	7
1139	104	7
1141	103	7
1142	101	7
1149	99	7
1149	99	7
1157	100	7
1159	95	7
1169	90	7
1172	88	7
1179	102	7
1185	102	7
1189	104	7
1196	96	7
1198	94	7
1199	93	7
1202	101	7
1207	96	7
89	72	8
364	93	8
365	93	8
368	93	8
370	95	8
373	93	8
383	87	8
393	93	8
403	94	8
408	92	8
413	91	8
423	91	8
433	93	8
438	91	8
443	92	8
453	93	8
463	89	8
468	90	8
473	91	8
483	88	8
493	88	8
503	88	8
513	89	8
523	89	8
528	89	8
533	90	8
543	90	8
553	91	8
555	90	8
563	88	8
573	87	8
583	87	8
588	86	8
593	86	8
603	89	8
613	93	8
623	104	8
633	106	8
643	102	8
648	102	8
653	102	8
663	102	8
671	104	8
673	104	8
679	105	8
683	105	8
693	104	8
703	104	8
708	105	8
713	105	8
723	106	8
733	107	8
743	108	8
753	105	8
763	106	8
768	107	8
770	108	8
773	108	8
783	110	8
793	107	8
803	110	8
803	110	8
811	110	8
813	107	8
823	109	8
828	110	8
833	111	8
834	110	8
843	113	8
853	111	8
860	114	8
863	115	8
873	115	8
881	118	8
883	118	8
888	118	8
893	120	8
903	122	8
913	122	8
923	123	8
928	122	8
933	122	8
943	120	8
946	117	8
948	118	8
953	122	8
963	123	8
973	125	8
974	125	8
983	127	8
993	122	8
996	123	8
1003	125	8
1008	126	8
1012	126	8
1013	126	8
1023	127	8
1033	126	8
1043	125	8
1053	125	8
1063	125	8
1068	125	8
1073	125	8
1083	125	8
1088	125	8
1093	123	8
1103	123	8
1113	122	8
1123	120	8
1133	114	8
1138	114	8
1143	113	8
1146	113	8
1147	114	8
1153	111	8
1161	109	8
1163	108	8
1173	108	8
1183	108	8
1193	112	8
1203	113	8
1207	115	8
1212	115	8
9	103	9
36	83	9
61	94	9
71	92	9
142	91	9
160	86	9
170	82	9
221	99	9
229	94	9
245	90	9
255	95	9
261	92	9
310	93	9
359	99	9
361	100	9
362	100	9
365	99	9
367	100	9
370	98	9
380	104	9
390	114	9
391	115	9
391	115	9
400	110	9
406	99	9
410	102	9
420	104	9
421	104	9
425	103	9
428	103	9
430	107	9
432	108	9
440	96	9
450	103	9
450	106	9
451	106	9
460	104	9
466	102	9
467	103	9
470	106	9
475	109	9
480	109	9
481	109	9
485	99	9
490	98	9
500	94	9
501	94	9
510	103	9
511	101	9
520	104	9
526	106	9
530	100	9
540	107	9
541	107	9
545	102	9
550	96	9
560	101	9
561	101	9
570	104	9
571	100	9
580	104	9
586	107	9
588	99	9
590	97	9
600	99	9
601	100	9
605	105	9
610	111	9
613	111	9
620	117	9
630	114	9
631	114	9
640	117	9
646	117	9
650	116	9
660	116	9
661	116	9
665	115	9
670	116	9
680	116	9
690	118	9
691	117	9
700	114	9
706	117	9
710	114	9
720	117	9
721	117	9
725	117	9
730	117	9
740	117	9
750	114	9
751	114	9
760	118	9
766	117	9
770	114	9
773	114	9
780	115	9
781	115	9
784	117	9
785	115	9
790	114	9
800	110	9
810	113	9
811	114	9
820	122	9
826	120	9
830	114	9
840	116	9
841	117	9
845	118	9
850	120	9
860	113	9
869	123	9
870	125	9
871	125	9
880	125	9
886	129	9
890	129	9
900	126	9
901	126	9
905	126	9
910	125	9
920	125	9
930	127	9
931	127	9
940	130	9
946	130	9
950	127	9
960	131	9
961	130	9
965	133	9
970	133	9
980	126	9
990	130	9
991	130	9
1000	131	9
1006	133	9
1010	133	9
1017	131	9
1020	131	9
1021	131	9
1025	131	9
1030	133	9
1040	131	9
1050	131	9
1051	131	9
1060	131	9
1066	130	9
1070	131	9
1080	133	9
1081	134	9
1084	136	9
1085	137	9
1090	137	9
1100	130	9
1110	118	9
1111	117	9
1120	112	9
1130	108	9
1140	107	9
1143	109	9
1144	112	9
1150	113	9
1160	109	9
1170	112	9
1180	113	9
1181	112	9
1190	111	9
1200	117	9
1204	109	9
1207	106	9
44	76	11
114	70	11
207	77	11
248	75	11
254	74	11
301	83	11
347	84	11
363	89	11
364	89	11
367	86	11
370	90	11
372	88	11
382	95	11
392	108	11
393	108	11
402	105	11
407	100	11
412	99	11
416	102	11
422	102	11
432	105	11
442	102	11
452	100	11
462	103	11
467	105	11
472	103	11
482	102	11
492	101	11
502	101	11
512	96	11
522	97	11
527	100	11
532	100	11
542	102	11
552	100	11
562	101	11
572	99	11
582	97	11
587	95	11
592	94	11
602	96	11
612	99	11
622	114	11
632	118	11
642	116	11
644	115	11
647	115	11
652	117	11
662	123	11
663	123	11
672	123	11
682	123	11
692	120	11
702	123	11
707	125	11
708	125	11
712	126	11
722	127	11
732	125	11
742	122	11
752	117	11
762	118	11
767	122	11
767	122	11
772	115	11
782	120	11
790	123	11
792	125	11
802	127	11
812	125	11
820	126	11
822	127	11
827	127	11
832	129	11
842	127	11
852	126	11
862	129	11
872	131	11
882	129	11
887	130	11
892	126	11
902	129	11
906	133	11
912	134	11
922	133	11
932	134	11
942	136	11
947	137	11
952	136	11
962	139	11
972	136	11
982	137	11
992	137	11
1002	137	11
1007	141	11
1008	141	11
1012	141	11
1022	139	11
1023	139	11
1032	137	11
1042	139	11
1046	139	11
1052	139	11
1062	139	11
1067	139	11
1070	141	11
1072	139	11
1082	139	11
1084	137	11
1087	137	11
1092	136	11
1093	136	11
1102	121	11
1112	110	11
1122	112	11
1132	101	11
1142	100	11
1143	100	11
1152	102	11
1162	100	11
1164	100	11
1172	99	11
1182	91	11
1192	100	11
1199	101	11
1202	99	11
1203	98	11
1207	96	11
1	78	12
28	71	12
43	67	12
51	71	12
144	82	12
191	86	12
214	86	12
237	87	12
261	80	12
285	78	12
308	80	12
354	85	12
361	88	12
362	88	12
365	87	12
367	87	12
370	88	12
377	93	12
380	93	12
390	95	12
400	91	12
405	93	12
410	96	12
420	93	12
430	95	12
440	96	12
447	96	12
450	96	12
460	95	12
465	95	12
470	95	12
480	93	12
490	92	12
494	93	12
500	94	12
510	95	12
515	94	12
520	93	12
525	91	12
530	93	12
540	94	12
550	97	12
560	99	12
570	97	12
573	96	12
580	94	12
585	93	12
590	93	12
600	96	12
610	97	12
620	102	12
630	102	12
640	104	12
645	108	12
650	105	12
657	102	12
660	103	12
670	108	12
680	112	12
690	110	12
700	106	12
705	102	12
710	104	12
713	98	12
720	101	12
730	103	12
740	102	12
750	109	12
750	108	12
760	110	12
765	112	12
770	111	12
774	110	12
780	111	12
786	107	12
790	109	12
800	105	12
810	109	12
820	108	12
825	111	12
830	107	12
840	105	12
850	115	12
860	114	12
870	113	12
880	118	12
885	115	12
890	115	12
900	116	12
910	114	12
920	114	12
930	118	12
940	117	12
945	120	12
950	116	12
960	120	12
970	120	12
980	118	12
990	123	12
1000	117	12
1005	120	12
1010	120	12
1020	125	12
1030	122	12
1040	118	12
1050	123	12
1060	125	12
1065	122	12
1070	116	12
1080	116	12
1082	120	12
1085	121	12
1090	121	12
1100	116	12
1110	106	12
1120	107	12
1130	96	12
1140	104	12
1141	104	12
1150	100	12
1160	97	12
1170	101	12
1180	106	12
1190	104	12
1197	101	12
1200	100	12
1201	100	12
1205	100	12
38	79	13
361	100	13
362	101	13
365	100	13
367	98	13
370	96	13
380	96	13
390	96	13
400	93	13
405	94	13
410	96	13
420	96	13
430	93	13
440	93	13
450	93	13
460	93	13
465	93	13
470	93	13
480	91	13
490	88	13
500	84	13
510	89	13
520	80	13
525	82	13
530	85	13
540	83	13
550	81	13
560	78	13
570	77	13
580	81	13
585	81	13
590	81	13
600	84	13
610	85	13
620	90	13
630	92	13
640	94	13
645	95	13
650	96	13
660	95	13
670	94	13
676	96	13
680	97	13
690	92	13
700	89	13
705	89	13
710	90	13
717	93	13
720	95	13
730	93	13
735	91	13
740	90	13
750	95	13
760	92	13
765	91	13
770	92	13
780	95	13
790	96	13
800	94	13
810	94	13
820	93	13
825	92	13
830	90	13
832	90	13
840	93	13
850	93	13
857	92	13
860	93	13
870	97	13
877	100	13
880	100	13
885	101	13
890	100	13
900	100	13
910	102	13
920	106	13
930	104	13
940	104	13
945	107	13
950	106	13
960	106	13
970	108	13
980	109	13
990	109	13
1000	105	13
1005	104	13
1010	104	13
1020	105	13
1030	106	13
1040	106	13
1050	108	13
1060	106	13
1065	104	13
1070	104	13
1080	107	13
1090	103	13
1100	101	13
1110	100	13
1120	104	13
1130	102	13
1139	96	13
1140	96	13
1150	96	13
1160	94	13
1170	95	13
1180	95	13
1190	97	13
1196	100	13
1200	99	13
1204	95	13
11	50	14
81	52	14
360	57	14
361	57	14
364	57	14
369	56	14
371	57	14
377	64	14
379	71	14
389	76	14
390	75	14
399	76	14
405	75	14
409	74	14
419	71	14
420	71	14
424	71	14
429	69	14
439	67	14
449	65	14
450	65	14
459	64	14
465	65	14
469	64	14
479	65	14
480	65	14
484	65	14
489	64	14
499	64	14
509	63	14
510	63	14
519	63	14
525	61	14
529	61	14
537	61	14
539	61	14
540	61	14
544	61	14
549	60	14
559	60	14
569	60	14
570	61	14
579	60	14
585	61	14
589	62	14
599	63	14
600	63	14
604	63	14
609	63	14
619	72	14
629	73	14
630	72	14
639	73	14
645	73	14
649	73	14
659	72	14
659	72	14
660	72	14
664	74	14
669	71	14
679	72	14
685	74	14
689	72	14
690	72	14
699	71	14
705	73	14
709	71	14
719	72	14
720	73	14
724	74	14
729	72	14
739	72	14
749	71	14
750	70	14
759	72	14
765	73	14
769	71	14
779	74	14
780	72	14
784	73	14
789	74	14
799	72	14
809	72	14
810	72	14
819	73	14
825	71	14
829	72	14
839	72	14
840	73	14
844	72	14
849	75	14
859	82	14
869	87	14
870	87	14
879	87	14
885	86	14
889	88	14
899	88	14
900	88	14
904	87	14
909	89	14
919	90	14
929	90	14
930	89	14
939	93	14
945	93	14
949	93	14
959	94	14
960	93	14
964	93	14
969	93	14
979	90	14
989	88	14
990	88	14
999	89	14
1005	90	14
1009	89	14
1019	89	14
1020	90	14
1024	91	14
1029	93	14
1032	92	14
1039	90	14
1049	91	14
1050	91	14
1059	93	14
1065	93	14
1069	93	14
1079	93	14
1080	92	14
1082	92	14
1084	93	14
1089	90	14
1099	72	14
1109	64	14
1119	59	14
1129	55	14
1139	50	14
1140	50	14
1141	50	14
1149	48	14
1159	48	14
1169	49	14
1179	51	14
1189	50	14
1197	49	14
1199	50	14
1201	50	14
1205	50	14
3	76	15
8	72	15
8	72	15
18	75	15
28	76	15
29	76	15
38	70	15
44	68	15
48	67	15
58	64	15
58	64	15
59	64	15
63	66	15
68	68	15
78	70	15
88	69	15
89	69	15
98	72	15
104	72	15
108	71	15
118	76	15
119	76	15
123	79	15
128	77	15
138	70	15
148	68	15
149	68	15
158	69	15
164	70	15
168	76	15
177	78	15
178	78	15
179	77	15
183	73	15
188	82	15
198	108	15
208	84	15
209	84	15
218	82	15
224	78	15
228	81	15
238	78	15
239	78	15
243	74	15
248	75	15
258	78	15
268	75	15
269	77	15
278	80	15
284	86	15
288	88	15
298	77	15
299	76	15
303	75	15
308	74	15
318	78	15
327	78	15
328	79	15
329	80	15
338	80	15
344	82	15
348	84	15
358	86	15
359	86	15
363	89	15
368	89	15
378	81	15
388	79	15
389	79	15
398	80	15
404	76	15
408	76	15
418	78	15
419	79	15
423	82	15
428	84	15
438	110	15
448	114	15
449	115	15
458	115	15
464	110	15
468	106	15
478	103	15
479	102	15
483	100	15
488	101	15
498	99	15
508	96	15
509	96	15
513	96	15
518	99	15
524	96	15
528	96	15
536	100	15
538	100	15
539	100	15
543	98	15
548	94	15
558	93	15
568	93	15
569	93	15
578	93	15
584	93	15
588	94	15
598	93	15
599	93	15
603	93	15
608	95	15
618	98	15
628	95	15
629	95	15
638	97	15
644	96	15
648	95	15
658	97	15
659	97	15
663	96	15
668	96	15
678	107	15
688	111	15
689	110	15
698	112	15
699	110	15
704	109	15
708	110	15
718	107	15
719	107	15
723	108	15
723	109	15
728	111	15
738	108	15
748	109	15
749	109	15
758	108	15
764	111	15
768	112	15
778	111	15
779	110	15
783	110	15
788	110	15
798	107	15
808	103	15
809	103	15
818	107	15
824	108	15
828	109	15
838	112	15
839	111	15
843	111	15
848	109	15
858	109	15
868	114	15
869	114	15
878	113	15
884	113	15
888	113	15
898	114	15
899	113	15
903	114	15
908	112	15
918	114	15
928	116	15
929	115	15
932	114	15
938	116	15
944	116	15
948	117	15
956	116	15
958	116	15
959	116	15
963	116	15
968	114	15
978	118	15
988	121	15
989	121	15
998	117	15
1004	121	15
1008	121	15
1018	123	15
1019	122	15
1023	123	15
1026	122	15
1028	121	15
1038	122	15
1048	123	15
1049	123	15
1058	122	15
1064	122	15
1068	123	15
1078	123	15
1079	123	15
1083	123	15
1088	123	15
1098	123	15
1108	125	15
1118	126	15
1128	129	15
1138	127	15
1139	127	15
1148	126	15
1153	120	15
1158	111	15
1168	97	15
1178	94	15
1188	92	15
1189	91	15
1195	89	15
1198	89	15
1199	89	15
1208	94	15
1218	93	15
1228	92	15
1236	92	15
1238	90	15
1248	90	15
1252	94	15
1258	95	15
1259	94	15
1264	92	15
3	60	16
8	62	16
9	62	16
[truncated: 1,568 more rows]

## Sheet: Zephyr Bioharnass 3.0
Cumulative Timestamp	Heart Rate	Person
1	84	1
2	79	1
3	74	1
4	70	1
5	70	1
6	75	1
7	78	1
8	84	1
9	88	1
10	90	1
11	90	1
12	86	1
13	83	1
14	79	1
15	76	1
16	79	1
17	83	1
18	86	1
19	83	1
20	81	1
21	79	1
22	76	1
23	75	1
24	76	1
25	76	1
26	76	1
27	78	1
28	80	1
29	80	1
30	78	1
31	78	1
32	81	1
33	82	1
34	80	1
35	78	1
36	80	1
37	80	1
38	78	1
39	76	1
40	77	1
41	81	1
42	81	1
43	80	1
44	79	1
45	82	1
46	84	1
47	82	1
48	77	1
49	77	1
50	79	1
51	81	1
52	81	1
53	80	1
54	80	1
55	80	1
56	78	1
57	76	1
58	79	1
59	84	1
60	84	1
61	82	1
62	79	1
63	77	1
64	78	1
65	79	1
66	79	1
67	81	1
68	84	1
69	87	1
70	87	1
71	83	1
72	80	1
73	79	1
74	80	1
75	80	1
76	80	1
77	82	1
78	85	1
79	86	1
80	80	1
81	77	1
82	77	1
83	80	1
84	82	1
85	84	1
86	84	1
87	86	1
88	88	1
89	87	1
90	84	1
91	79	1
92	76	1
93	77	1
94	77	1
95	76	1
96	76	1
97	78	1
98	82	1
99	84	1
100	81	1
101	77	1
102	79	1
103	80	1
104	81	1
105	77	1
106	76	1
107	77	1
108	79	1
109	79	1
110	77	1
111	75	1
112	78	1
113	78	1
114	77	1
115	75	1
116	79	1
117	81	1
118	80	1
119	75	1
120	72	1
121	73	1
122	77	1
123	78	1
124	78	1
125	77	1
126	80	1
127	84	1
128	86	1
129	83	1
130	79	1
131	76	1
132	79	1
133	81	1
134	80	1
135	76	1
136	76	1
137	77	1
138	82	1
139	83	1
140	82	1
141	79	1
142	80	1
143	81	1
144	80	1
145	78	1
146	77	1
147	80	1
148	83	1
149	83	1
150	79	1
151	79	1
152	79	1
153	78	1
154	79	1
155	80	1
156	82	1
157	82	1
158	81	1
159	80	1
160	81	1
161	84	1
162	83	1
163	81	1
164	78	1
165	80	1
166	80	1
167	79	1
168	76	1
169	79	1
170	84	1
171	88	1
172	87	1
173	84	1
174	80	1
175	76	1
176	73	1
177	72	1
178	76	1
179	81	1
180	86	1
181	88	1
182	87	1
183	88	1
184	90	1
185	93	1
186	98	1
187	102	1
188	106	1
189	107	1
190	106	1
191	105	1
192	101	1
193	97	1
194	96	1
195	96	1
196	96	1
197	96	1
198	93	1
199	89	1
200	84	1
201	86	1
202	89	1
203	91	1
204	90	1
205	91	1
206	91	1
207	90	1
208	87	1
209	88	1
210	89	1
211	90	1
212	91	1
213	94	1
214	95	1
215	94	1
216	90	1
217	88	1
218	89	1
219	92	1
220	92	1
221	91	1
222	90	1
223	91	1
224	93	1
225	94	1
226	93	1
227	92	1
228	93	1
229	95	1
230	97	1
231	98	1
232	99	1
233	99	1
234	97	1
235	95	1
236	94	1
237	96	1
238	97	1
239	98	1
240	98	1
241	98	1
242	98	1
243	98	1
244	97	1
245	96	1
246	93	1
247	90	1
248	88	1
249	90	1
250	93	1
251	96	1
252	99	1
253	101	1
254	101	1
255	102	1
256	102	1
257	104	1
258	105	1
259	105	1
260	100	1
261	95	1
262	91	1
263	87	1
264	82	1
265	79	1
266	82	1
267	87	1
268	92	1
269	98	1
270	99	1
271	97	1
272	94	1
273	94	1
274	95	1
275	97	1
276	95	1
277	94	1
278	92	1
279	95	1
280	97	1
281	98	1
282	99	1
283	100	1
284	97	1
285	96	1
286	96	1
287	100	1
288	103	1
289	104	1
290	105	1
291	105	1
292	104	1
293	103	1
294	101	1
295	101	1
296	101	1
297	101	1
298	100	1
299	99	1
300	99	1
301	98	1
302	97	1
303	98	1
304	99	1
305	99	1
306	99	1
307	97	1
308	96	1
309	96	1
310	98	1
311	99	1
312	101	1
313	102	1
314	102	1
315	102	1
316	100	1
317	100	1
318	101	1
319	102	1
320	103	1
321	104	1
322	106	1
323	105	1
324	103	1
325	102	1
326	101	1
327	101	1
328	100	1
329	98	1
330	96	1
331	96	1
332	97	1
333	99	1
334	100	1
335	103	1
336	102	1
337	99	1
338	96	1
339	94	1
340	95	1
341	98	1
342	100	1
343	101	1
344	101	1
345	101	1
346	101	1
347	101	1
348	102	1
349	104	1
350	105	1
351	106	1
352	104	1
353	101	1
354	96	1
355	91	1
356	92	1
357	94	1
358	99	1
359	103	1
360	105	1
361	103	1
362	99	1
363	95	1
364	92	1
365	84	1
366	83	1
367	85	1
368	90	1
369	93	1
370	97	1
371	101	1
372	103	1
373	105	1
374	107	1
375	107	1
376	107	1
377	107	1
378	106	1
379	106	1
380	105	1
381	105	1
382	106	1
383	106	1
384	107	1
385	106	1
386	105	1
387	104	1
388	104	1
389	104	1
390	105	1
391	105	1
392	104	1
393	104	1
394	104	1
395	104	1
396	104	1
397	104	1
398	104	1
399	103	1
400	102	1
401	102	1
402	103	1
403	103	1
404	102	1
405	102	1
406	102	1
407	102	1
408	102	1
409	102	1
410	101	1
411	100	1
412	100	1
413	99	1
414	99	1
415	100	1
416	99	1
417	99	1
418	100	1
419	98	1
420	96	1
421	97	1
422	98	1
423	99	1
424	101	1
425	102	1
426	102	1
427	101	1
428	100	1
429	100	1
430	101	1
431	101	1
432	100	1
433	102	1
434	102	1
435	101	1
436	100	1
437	98	1
438	98	1
439	99	1
440	99	1
441	101	1
442	101	1
443	101	1
444	101	1
445	101	1
446	102	1
447	102	1
448	101	1
449	102	1
450	103	1
451	101	1
452	101	1
453	101	1
454	100	1
455	100	1
456	101	1
457	101	1
458	102	1
459	102	1
460	100	1
461	100	1
462	100	1
463	99	1
464	100	1
465	101	1
466	100	1
467	100	1
468	100	1
469	100	1
470	101	1
471	100	1
472	97	1
473	97	1
474	97	1
475	97	1
476	97	1
477	96	1
478	97	1
479	97	1
480	96	1
481	98	1
482	99	1
483	99	1
484	99	1
485	97	1
486	97	1
487	99	1
488	94	1
489	91	1
490	92	1
491	96	1
492	97	1
493	98	1
494	99	1
495	98	1
496	96	1
497	96	1
498	94	1
499	92	1
500	92	1
501	94	1
502	96	1
503	98	1
504	100	1
505	99	1
506	97	1
507	95	1
508	93	1
509	92	1
510	92	1
511	92	1
512	95	1
513	98	1
514	99	1
515	99	1
516	98	1
517	95	1
518	91	1
519	91	1
520	93	1
521	95	1
522	97	1
523	99	1
524	100	1
525	101	1
526	100	1
527	99	1
528	97	1
529	95	1
530	96	1
531	99	1
532	102	1
533	102	1
534	101	1
535	101	1
536	101	1
537	102	1
538	101	1
539	100	1
540	99	1
541	97	1
542	95	1
543	96	1
544	98	1
545	100	1
546	101	1
547	101	1
548	96	1
549	93	1
550	94	1
551	97	1
552	99	1
553	101	1
554	101	1
555	99	1
556	96	1
557	93	1
558	93	1
559	96	1
560	97	1
561	98	1
562	99	1
563	100	1
564	99	1
565	98	1
566	96	1
567	93	1
568	92	1
569	95	1
570	97	1
571	99	1
572	100	1
573	101	1
574	101	1
575	100	1
576	99	1
577	95	1
578	93	1
579	92	1
580	91	1
581	94	1
582	95	1
583	96	1
584	97	1
585	99	1
586	100	1
587	100	1
588	95	1
589	91	1
590	89	1
591	88	1
592	88	1
593	92	1
594	95	1
595	98	1
596	100	1
597	99	1
598	98	1
599	97	1
600	91	1
601	91	1
602	93	1
603	95	1
604	97	1
605	101	1
606	104	1
607	107	1
608	107	1
609	104	1
610	103	1
611	103	1
612	103	1
613	105	1
614	106	1
615	107	1
616	108	1
617	109	1
618	108	1
619	108	1
620	106	1
621	105	1
622	106	1
623	107	1
624	108	1
625	109	1
626	110	1
627	111	1
628	113	1
629	114	1
630	114	1
631	114	1
632	113	1
633	113	1
634	114	1
635	114	1
636	115	1
637	115	1
638	115	1
639	115	1
640	113	1
641	112	1
642	113	1
643	113	1
644	114	1
645	114	1
646	114	1
647	114	1
648	113	1
649	114	1
650	115	1
651	117	1
652	116	1
653	114	1
654	114	1
655	112	1
656	109	1
657	109	1
658	110	1
659	112	1
660	112	1
661	112	1
662	113	1
663	114	1
664	115	1
665	114	1
666	113	1
667	112	1
668	112	1
669	113	1
670	113	1
671	112	1
672	111	1
673	111	1
674	111	1
675	110	1
676	110	1
677	111	1
678	111	1
679	112	1
680	114	1
681	115	1
682	114	1
683	113	1
684	111	1
685	109	1
686	107	1
687	108	1
688	110	1
689	112	1
690	113	1
691	113	1
692	112	1
693	111	1
694	110	1
695	109	1
696	109	1
697	109	1
698	110	1
699	112	1
700	114	1
701	115	1
702	115	1
703	114	1
704	109	1
705	108	1
706	110	1
707	111	1
708	112	1
709	114	1
710	114	1
711	115	1
712	115	1
713	115	1
714	116	1
715	117	1
716	118	1
717	118	1
718	117	1
719	116	1
720	115	1
721	113	1
722	111	1
723	111	1
724	112	1
725	113	1
726	114	1
727	115	1
728	115	1
729	114	1
730	113	1
731	112	1
732	113	1
733	113	1
734	114	1
735	115	1
736	115	1
737	115	1
738	113	1
739	112	1
740	111	1
741	112	1
742	113	1
743	114	1
744	116	1
745	116	1
746	116	1
747	116	1
748	115	1
749	114	1
750	114	1
751	115	1
752	116	1
753	117	1
754	117	1
755	118	1
756	117	1
757	116	1
758	115	1
759	114	1
760	113	1
761	113	1
762	113	1
763	115	1
764	116	1
765	117	1
766	117	1
767	115	1
768	112	1
769	111	1
770	110	1
771	109	1
772	110	1
773	111	1
774	113	1
775	114	1
776	114	1
777	114	1
778	114	1
779	114	1
780	115	1
781	116	1
782	117	1
783	117	1
784	117	1
785	117	1
786	114	1
787	112	1
788	111	1
789	110	1
790	111	1
791	113	1
792	114	1
793	115	1
794	115	1
795	114	1
796	112	1
797	112	1
798	111	1
799	113	1
800	115	1
801	117	1
802	119	1
803	120	1
804	120	1
805	120	1
806	120	1
807	121	1
808	121	1
809	120	1
810	121	1
811	122	1
812	123	1
813	124	1
814	124	1
815	124	1
816	124	1
817	123	1
818	123	1
819	123	1
820	123	1
821	124	1
822	124	1
823	124	1
824	124	1
825	125	1
826	125	1
827	125	1
828	125	1
829	122	1
830	121	1
831	121	1
832	120	1
833	119	1
834	118	1
835	119	1
836	119	1
837	121	1
838	124	1
839	126	1
840	125	1
841	121	1
842	121	1
843	120	1
844	120	1
845	121	1
846	122	1
847	123	1
848	124	1
849	126	1
850	127	1
851	127	1
852	128	1
853	127	1
854	125	1
855	123	1
856	121	1
857	121	1
858	121	1
859	123	1
860	126	1
861	127	1
862	127	1
863	126	1
864	125	1
865	122	1
866	121	1
867	120	1
868	121	1
869	121	1
870	122	1
871	123	1
872	125	1
873	127	1
874	127	1
875	128	1
876	127	1
877	127	1
878	126	1
879	126	1
880	126	1
881	125	1
882	125	1
883	127	1
884	128	1
885	129	1
886	129	1
887	129	1
888	129	1
889	128	1
890	127	1
891	126	1
892	126	1
893	127	1
894	127	1
895	129	1
896	130	1
897	132	1
898	133	1
899	132	1
900	132	1
901	130	1
902	129	1
903	128	1
904	128	1
905	128	1
906	129	1
907	130	1
908	130	1
909	130	1
910	129	1
911	127	1
912	127	1
913	127	1
914	129	1
915	130	1
916	131	1
917	133	1
918	134	1
919	134	1
920	132	1
921	132	1
922	131	1
923	131	1
924	132	1
925	133	1
926	132	1
927	131	1
928	131	1
929	131	1
930	131	1
931	131	1
932	130	1
933	129	1
934	129	1
935	129	1
936	130	1
937	132	1
938	133	1
939	133	1
940	132	1
941	131	1
942	130	1
943	131	1
944	131	1
945	133	1
946	133	1
947	132	1
948	132	1
949	131	1
950	132	1
951	133	1
952	133	1
953	132	1
954	131	1
955	130	1
956	130	1
957	131	1
958	133	1
959	134	1
960	134	1
961	133	1
962	132	1
963	132	1
964	132	1
965	133	1
966	133	1
967	134	1
968	135	1
969	135	1
970	136	1
971	136	1
972	136	1
973	135	1
974	135	1
975	135	1
976	135	1
977	135	1
978	135	1
979	137	1
980	137	1
981	138	1
982	137	1
983	138	1
984	138	1
985	139	1
986	139	1
987	139	1
988	139	1
989	139	1
990	139	1
991	139	1
992	139	1
993	138	1
994	138	1
995	138	1
996	138	1
997	138	1
998	138	1
999	138	1
1000	138	1
1001	137	1
1002	136	1
1003	136	1
1004	136	1
1005	136	1
1006	135	1
1007	135	1
1008	136	1
1009	136	1
1010	135	1
1011	135	1
1012	135	1
1013	136	1
1014	137	1
1015	137	1
1016	137	1
1017	138	1
1018	138	1
1019	138	1
1020	139	1
1021	140	1
1022	140	1
1023	139	1
1024	139	1
1025	140	1
1026	140	1
1027	140	1
1028	141	1
1029	141	1
1030	140	1
1031	140	1
1032	141	1
1033	141	1
1034	141	1
1035	142	1
1036	141	1
1037	141	1
1038	141	1
1039	141	1
1040	141	1
1041	142	1
1042	142	1
1043	142	1
1044	142	1
1045	142	1
1046	141	1
1047	141	1
1048	141	1
1049	141	1
1050	141	1
1051	142	1
1052	141	1
1053	142	1
1054	141	1
1055	140	1
1056	140	1
1057	140	1
1058	139	1
1059	139	1
1060	139	1
1061	139	1
1062	139	1
1063	139	1
1064	139	1
1065	140	1
1066	140	1
1067	139	1
1068	139	1
1069	139	1
1070	139	1
1071	139	1
1072	139	1
1073	140	1
1074	141	1
1075	142	1
1076	143	1
1077	144	1
1078	144	1
1079	144	1
1080	143	1
1081	141	1
1082	140	1
1083	138	1
1084	136	1
1085	135	1
1086	133	1
1087	132	1
1088	131	1
1089	130	1
1090	129	1
1091	127	1
1092	127	1
1093	128	1
1094	129	1
1095	129	1
1096	130	1
1097	129	1
1098	128	1
1099	128	1
1100	129	1
1101	130	1
1102	131	1
1103	132	1
1104	132	1
1105	132	1
1106	130	1
1107	129	1
1108	128	1
1109	128	1
1110	129	1
1111	128	1
1112	127	1
1113	125	1
1114	121	1
1115	119	1
1116	119	1
1117	120	1
1118	122	1
1119	123	1
1120	119	1
1121	117	1
1122	116	1
1123	115	1
1124	116	1
1125	118	1
1126	118	1
1127	118	1
1128	117	1
1129	112	1
1130	110	1
1131	106	1
1132	106	1
1133	108	1
1134	112	1
1135	115	1
1136	117	1
1137	119	1
1138	119	1
1139	117	1
1140	113	1
1141	112	1
1142	112	1
1143	113	1
1144	115	1
1145	115	1
1146	112	1
1147	110	1
1148	108	1
1149	109	1
1150	111	1
1151	113	1
1152	116	1
1153	118	1
1154	119	1
1155	119	1
1156	118	1
1157	116	1
1158	115	1
1159	114	1
1160	115	1
1161	115	1
1162	117	1
1163	118	1
1164	113	1
1165	107	1
1166	105	1
1167	106	1
1168	108	1
1169	109	1
1170	110	1
1171	113	1
1172	119	1
1173	116	1
1174	113	1
1175	113	1
1176	114	1
1177	115	1
1178	116	1
1179	117	1
1180	118	1
1181	118	1
1182	118	1
1183	118	1
1184	118	1
1185	118	1
1186	117	1
1187	116	1
1188	116	1
1189	116	1
1190	115	1
1191	115	1
1192	116	1
1193	116	1
1194	116	1
1195	116	1
1196	116	1
1197	116	1
1198	113	1
1199	110	1
1200	107	1
1201	106	1
1202	107	1
1203	110	1
1204	114	1
1205	118	1
1206	119	1
1207	120	1
1208	120	1
1209	118	1
1210	116	1
1211	114	1
1212	114	1
1213	115	1
1214	116	1
1215	117	1
1216	118	1
1217	118	1
1218	117	1
1219	116	1
1220	114	1
1221	107	1
1222	106	1
1223	109	1
1224	113	1
1225	116	1
1226	118	1
1227	118	1
1228	114	1
1229	115	1
1230	117	1
1231	119	1
1232	120	1
1233	121	1
1234	121	1
1235	121	1
1236	120	1
1237	119	1
1238	117	1
1239	117	1
1	70	2
2	69	2
3	68	2
4	67	2
5	65	2
6	62	2
7	63	2
8	65	2
9	66	2
10	65	2
11	64	2
12	62	2
13	60	2
14	60	2
15	60	2
16	62	2
17	61	2
18	61	2
19	58	2
20	57	2
21	60	2
22	61	2
23	59	2
24	58	2
25	57	2
26	59	2
27	61	2
28	61	2
29	60	2
30	59	2
31	59	2
32	62	2
33	63	2
34	62	2
35	61	2
36	61	2
37	61	2
38	61	2
39	59	2
40	58	2
41	58	2
42	58	2
43	56	2
44	54	2
45	54	2
46	53	2
47	52	2
48	50	2
49	51	2
50	55	2
51	56	2
52	55	2
53	55	2
54	57	2
55	61	2
56	61	2
57	60	2
58	58	2
59	56	2
60	57	2
61	60	2
62	63	2
63	62	2
64	59	2
65	58	2
66	61	2
67	66	2
68	69	2
69	68	2
70	65	2
71	63	2
72	62	2
73	64	2
74	66	2
75	65	2
76	63	2
77	61	2
78	61	2
79	63	2
80	64	2
81	63	2
82	61	2
83	62	2
84	64	2
85	65	2
86	65	2
87	63	2
88	64	2
89	65	2
90	64	2
91	63	2
92	61	2
93	60	2
94	61	2
95	62	2
96	62	2
97	60	2
98	57	2
99	58	2
100	60	2
101	62	2
102	61	2
103	59	2
104	57	2
105	55	2
106	53	2
107	55	2
108	57	2
109	58	2
110	58	2
111	57	2
112	54	2
113	55	2
114	57	2
115	60	2
116	62	2
117	60	2
118	58	2
119	56	2
120	56	2
121	58	2
122	61	2
123	59	2
124	60	2
125	66	2
126	68	2
127	66	2
128	63	2
129	62	2
130	63	2
131	66	2
132	67	2
133	65	2
134	60	2
135	59	2
136	62	2
137	66	2
138	68	2
139	67	2
140	62	2
141	58	2
142	55	2
143	56	2
144	58	2
145	60	2
146	62	2
147	62	2
148	60	2
149	63	2
150	64	2
151	63	2
152	62	2
153	63	2
154	66	2
155	67	2
156	65	2
157	63	2
158	62	2
159	63	2
160	66	2
161	68	2
162	64	2
163	62	2
164	60	2
165	59	2
166	60	2
167	62	2
168	64	2
169	64	2
170	64	2
171	62	2
172	62	2
173	63	2
174	65	2
175	67	2
176	68	2
177	66	2
178	66	2
179	65	2
180	66	2
181	67	2
182	69	2
183	70	2
184	73	2
185	74	2
186	75	2
187	76	2
188	79	2
189	80	2
190	79	2
191	74	2
192	73	2
193	74	2
194	73	2
195	69	2
196	66	2
197	64	2
198	64	2
199	66	2
200	65	2
201	63	2
202	61	2
203	61	2
204	63	2
205	65	2
206	65	2
207	63	2
208	60	2
209	63	2
210	67	2
211	68	2
212	67	2
213	66	2
214	64	2
215	64	2
216	66	2
217	67	2
218	66	2
219	63	2
220	64	2
221	63	2
222	60	2
223	62	2
224	66	2
225	68	2
226	67	2
227	65	2
228	63	2
229	62	2
230	63	2
231	65	2
232	65	2
233	63	2
234	61	2
235	61	2
236	63	2
237	65	2
238	62	2
239	61	2
240	64	2
241	64	2
242	62	2
243	60	2
244	62	2
245	64	2
246	64	2
247	65	2
248	68	2
249	68	2
250	66	2
251	64	2
252	67	2
253	69	2
254	69	2
255	66	2
256	66	2
257	69	2
258	71	2
259	72	2
260	70	2
261	67	2
262	69	2
263	71	2
264	72	2
265	70	2
266	67	2
267	65	2
268	64	2
269	65	2
270	67	2
271	70	2
272	70	2
273	68	2
274	69	2
275	71	2
276	72	2
277	70	2
278	67	2
279	64	2
280	61	2
281	62	2
282	63	2
283	67	2
284	67	2
285	64	2
286	62	2
287	64	2
288	67	2
289	72	2
290	73	2
291	71	2
292	69	2
293	67	2
294	65	2
295	63	2
296	63	2
297	65	2
298	68	2
299	70	2
300	69	2
301	67	2
302	65	2
303	65	2
304	69	2
305	71	2
306	69	2
307	65	2
308	63	2
309	65	2
310	69	2
311	69	2
312	66	2
313	62	2
314	64	2
315	65	2
316	64	2
317	64	2
318	67	2
319	70	2
320	71	2
321	68	2
322	65	2
323	63	2
324	63	2
325	65	2
326	67	2
327	67	2
328	68	2
329	71	2
330	73	2
331	72	2
332	67	2
333	64	2
334	67	2
335	70	2
336	72	2
337	71	2
338	69	2
339	66	2
340	65	2
341	70	2
342	73	2
343	75	2
344	73	2
345	70	2
346	69	2
347	68	2
348	63	2
349	59	2
350	60	2
351	62	2
352	65	2
353	67	2
354	70	2
355	72	2
356	70	2
357	71	2
358	73	2
359	76	2
360	75	2
361	76	2
362	76	2
363	74	2
364	75	2
365	77	2
366	79	2
367	81	2
368	85	2
369	83	2
370	80	2
371	76	2
372	76	2
373	74	2
374	69	2
375	64	2
376	65	2
377	66	2
378	69	2
379	72	2
380	75	2
381	77	2
382	79	2
383	81	2
384	83	2
385	83	2
386	83	2
387	84	2
388	84	2
389	83	2
390	82	2
391	84	2
392	85	2
393	84	2
394	83	2
395	84	2
396	86	2
397	86	2
398	85	2
399	84	2
400	85	2
401	86	2
402	86	2
403	82	2
404	81	2
405	82	2
406	83	2
407	84	2
408	82	2
409	82	2
410	81	2
411	83	2
412	85	2
413	85	2
414	83	2
415	82	2
416	83	2
417	84	2
418	85	2
419	83	2
420	81	2
421	81	2
422	84	2
423	86	2
424	85	2
425	83	2
426	80	2
427	82	2
428	82	2
429	81	2
430	79	2
431	79	2
432	81	2
433	83	2
434	83	2
435	80	2
436	80	2
437	80	2
438	78	2
439	73	2
440	72	2
441	75	2
442	76	2
443	76	2
444	76	2
445	78	2
446	80	2
447	82	2
448	78	2
449	76	2
450	74	2
451	76	2
452	77	2
453	75	2
454	74	2
455	75	2
456	78	2
457	80	2
458	80	2
459	76	2
460	74	2
461	76	2
462	77	2
463	78	2
464	75	2
465	75	2
466	77	2
467	80	2
468	80	2
469	77	2
470	76	2
471	78	2
472	78	2
473	77	2
474	76	2
475	79	2
476	81	2
477	81	2
478	80	2
479	82	2
480	83	2
481	83	2
482	80	2
483	77	2
484	78	2
485	80	2
486	82	2
487	84	2
488	81	2
489	80	2
490	81	2
491	82	2
492	82	2
493	80	2
494	75	2
495	76	2
496	79	2
497	81	2
498	79	2
499	78	2
500	79	2
501	82	2
502	83	2
503	79	2
504	75	2
505	72	2
506	74	2
507	76	2
508	76	2
509	72	2
510	74	2
511	77	2
512	80	2
513	79	2
514	73	2
515	71	2
516	73	2
517	76	2
518	75	2
519	73	2
520	74	2
521	77	2
522	80	2
523	80	2
524	76	2
525	76	2
526	78	2
527	79	2
528	77	2
529	74	2
530	74	2
531	77	2
532	79	2
533	79	2
534	77	2
535	75	2
536	77	2
537	79	2
538	77	2
539	72	2
540	70	2
541	72	2
542	75	2
543	77	2
544	75	2
545	76	2
546	78	2
547	79	2
548	77	2
549	74	2
550	73	2
551	76	2
552	78	2
553	80	2
554	79	2
555	79	2
556	81	2
557	81	2
558	77	2
559	74	2
560	70	2
561	70	2
562	75	2
563	77	2
564	78	2
565	77	2
566	77	2
567	79	2
568	81	2
569	79	2
570	76	2
571	76	2
572	78	2
573	79	2
574	78	2
575	75	2
576	76	2
577	78	2
578	79	2
579	76	2
580	74	2
581	75	2
582	78	2
583	78	2
584	76	2
585	74	2
586	77	2
587	78	2
588	77	2
589	74	2
590	76	2
591	77	2
592	75	2
593	71	2
594	71	2
595	75	2
596	78	2
597	77	2
598	77	2
599	79	2
600	80	2
601	76	2
602	71	2
603	70	2
604	72	2
605	74	2
606	74	2
607	76	2
608	78	2
609	78	2
610	77	2
611	77	2
612	78	2
613	76	2
614	77	2
615	78	2
616	79	2
617	78	2
618	80	2
619	78	2
620	77	2
621	77	2
622	75	2
623	77	2
624	78	2
625	78	2
626	81	2
627	83	2
628	85	2
629	86	2
630	88	2
631	87	2
632	90	2
633	88	2
634	86	2
635	82	2
636	81	2
637	83	2
638	86	2
639	87	2
640	90	2
641	91	2
642	89	2
643	88	2
644	89	2
645	90	2
646	90	2
647	90	2
648	91	2
649	93	2
650	93	2
651	92	2
652	92	2
653	93	2
654	90	2
655	87	2
656	89	2
657	91	2
658	91	2
659	91	2
660	93	2
661	94	2
662	95	2
663	94	2
664	95	2
665	94	2
666	92	2
667	92	2
668	93	2
669	93	2
670	94	2
671	94	2
672	95	2
673	96	2
674	96	2
675	93	2
676	93	2
677	91	2
678	89	2
679	91	2
680	91	2
681	92	2
682	93	2
683	95	2
684	95	2
685	96	2
686	96	2
687	95	2
688	94	2
689	91	2
690	92	2
691	92	2
692	91	2
693	93	2
694	94	2
695	96	2
696	97	2
697	97	2
698	98	2
699	97	2
700	95	2
701	95	2
702	93	2
703	93	2
704	94	2
705	94	2
706	95	2
707	96	2
708	96	2
709	96	2
710	95	2
711	94	2
712	94	2
713	91	2
714	92	2
715	91	2
716	92	2
717	93	2
718	94	2
719	95	2
720	95	2
721	95	2
722	94	2
723	91	2
724	92	2
725	93	2
726	93	2
727	95	2
728	96	2
729	97	2
730	97	2
731	97	2
732	97	2
733	98	2
734	95	2
735	92	2
736	92	2
737	92	2
738	93	2
739	94	2
740	95	2
741	96	2
742	95	2
743	95	2
744	92	2
745	90	2
746	90	2
747	88	2
748	89	2
749	90	2
750	92	2
751	93	2
752	93	2
753	93	2
754	93	2
755	91	2
756	92	2
757	90	2
758	93	2
759	92	2
760	94	2
[truncated: 28,758 more rows]
