# Supplementary material for: Accuracy of Heart Rate Measurement Under Transient States: A Validation Study of Wearables for Real-Life Monitoring
Source: Sensors (Basel). 2025 Oct 13;25(20):6319. doi: 10.3390/s25206319 (PMC12568089; doi:10.3390/s25206319)
Supplement: Supplementary file 1 [file sensors-25-06319-s001.zip › File S3.xlsx]

## Sheet: README
Sheet Name	Description
FullProtocol_ECG	Summary of all statistical metrics (MAPE, CCC, LoA, etc.) for validation of all wearables against the 12-lead ECG, across the full 20-minute protocol. Includes results for the per-second, 10-second, and 60-second datasets.
FullProtocol_ECG_BlandAltman	Bland–Altman and correlation visualizations of all wrist-worn wearables against the 12-lead ECG across the full 20-minute protocol. Plots are provided for each device separately, with data points color-coded by dataset (per-second, 10-second, and 60-second subsets).
Transitions_ECG	Validation results of all wearables against the 12-lead ECG during each transition (1 to 5), combined transitions, and steady-state periods. Includes all statistical metrics for the per-second, 10-second, and 60-second datasets.
FullProtocol_Zephyr	All statistical validation metrics for wearable devices compared to the Zephyr BioHarness 3.0 across the full protocol, using the per-second dataset.
FullProtocol_Zephyr_BlandAltman	Bland–Altman and correlation visualizations of all wrist-worn wearables against the 12-lead ECG across the full 20-minute protocol. Plots are provided for each device separately.
Wilcoxon_ECG	Pairwise comparisons of MAPE and MAE values between devices, calculated against ECG reference, using Wilcoxon signed-rank tests (per-second dataset only).

## Sheet: FullProtocol_ECG
Validation against 12-lead ECG, Per second dataset
Data / Device	Zephyr	Embrace	Charge	Sense	Garmin	Withings	Whoop
CCC_Value	0.953038	0.727257	0.864506	0.855466	0.774116	0.691395	0.549089
CCC_Lower_CI	0.94993	0.575804	0.85079	0.841668	0.718992	0.661325	0.513081
CCC_Upper_CI	0.955957	0.830454	0.877044	0.868148	0.819562	0.719246	0.583168
SCC_PCC_Value	0.951641	0.753454	0.860865	0.863007	0.813239	0.712088	0.622967
SCC_Lower_CI	0.948443	0.613291	0.846811	0.84987	0.766405	0.683657	0.591302
SCC_Upper_CI	0.954644	0.847613	0.873717	0.875072	0.851472	0.738361	0.652714
Mean_Diff	-0.334735	-4.96266	0.216416	-0.212891	1.65681	3.4975	0.204894
p_value	5.02078e-05	0.26135	0.835837	0.878024	0.461745	0.0669783	0.907774
Lower_LoA	-9.98822	-22.1447	-16.5864	-16.8817	-17.1751	-22.8821	-34.029
Upper_LoA	9.31875	12.2194	17.0193	16.4559	20.4887	29.8771	34.4388
MAPE_Median	3.85744	5.76289	6.0349	4.58138	4.12234	8.93802	11.55
MAPE_Iqr	0.998318	7.33917	4.58278	3.527	6.18207	6.50152	12.6605
MAE_Median	3.4908	5.78571	6.35366	4.94915	4.4	8.98925	10.3913
MAE_Iqr	0.761046	6.82143	4.42456	4.73561	7.49849	7.29465	11.1472
Nr_Datapoints	3567	57	1429	1582	249	1252	1529
Validation against 12-lead ECG, 10-second dataset
Data / Device	Zephyr	Embrace	Charge	Sense	Garmin	Withings	Whoop
CCC_Value	0.985704	0.798814	0.867544	0.859025	0.770403	0.679414	0.785759
CCC_Lower_CI	0.98474	0.765775	0.85817	0.84922	0.749668	0.648212	0.771032
CCC_Upper_CI	0.986608	0.827648	0.87634	0.868238	0.789627	0.708339	0.799646
SCC_PCC_Value	0.9851	0.824633	0.865123	0.868186	0.802148	0.700048	0.830076
SCC_Lower_CI	0.984095	0.795352	0.855591	0.85897	0.78393	0.670459	0.818084
SCC_Upper_CI	0.986041	0.850075	0.874069	0.87684	0.818986	0.727413	0.841346
Mean_Diff	-0.281399	-0.208239	0.456466	0.523545	2.12446	3.51206	-0.39226
p_value	1.88038e-09	0.905638	0.672086	0.688563	0.236448	0.0676494	0.832569
Lower_LoA	-5.74469	-22.2901	-16.5173	-16.337	-17.2263	-23.1673	-24.1708
Upper_LoA	5.18189	21.8736	17.4303	17.3841	21.4752	30.1915	23.3862
MAPE_Median	2.11412	8.71288	5.64803	5.6073	4.40457	9.33743	8.51568
MAPE_Iqr	0.662265	5.35892	4.13897	3.52602	5.38128	6.59039	10.299
MAE_Median	1.86435	8	5.91159	5.91159	4.36765	8.98936	8.64627
MAE_Iqr	0.324386	5.36115	4.10973	4.20283	6.56658	7.14344	8.82969
Nr_Datapoints	3559	531	2854	2924	1595	1236	2752
Validation against 12-lead ECG, 60-second dataset
Data / Device	Zephyr	Embrace	Charge	Sense	Garmin	Withings	Whoop
CCC_Value	0.990039	0.853873	0.907947	0.897193	0.848583	0.724578	0.786392
CCC_Lower_CI	0.988022	0.823114	0.888214	0.875562	0.813055	0.64125	0.74529
CCC_Upper_CI	0.991718	0.879636	0.924336	0.915234	0.877815	0.791016	0.82154
SCC_PCC_Value	0.99016	0.898128	0.903825	0.903152	0.881377	0.740144	0.832092
SCC_Lower_CI	0.988167	0.876063	0.883263	0.882697	0.852931	0.660599	0.798793
SCC_Upper_CI	0.991818	0.91644	0.920918	0.920191	0.904604	0.803255	0.860308
Mean_Diff	-0.503514	-0.571304	0.239339	0.329425	1.88705	3.78406	0.956268
p_value	1.25206e-05	0.739775	0.817445	0.786234	0.171064	0.0488812	0.559761
Lower_LoA	-5.24774	-20.4203	-14.5827	-14.844	-14.4829	-21.2556	-24.5382
Upper_LoA	4.24072	19.2776	15.0614	15.5029	18.257	28.8237	26.4507
MAPE_Median	1.44531	6.22119	5.08689	4.54719	3.23409	8.59143	9.99754
MAPE_Iqr	1.00048	5.54331	4.45865	4.13403	4.78652	7.02189	10.376
MAE_Median	1.34409	5.61572	5.05648	4.39697	3.35139	8.81016	10.0377
MAE_Iqr	0.727421	5.04373	4.04198	4.45535	5.8091	7.92079	9.38694
Nr_Datapoints	450	359	370	378	293	159	390

## Sheet: FullProtocol_ECG_BlandAltman
Bland-Altman visualisation of Zephyr against the 12-lead ECG, colors indicate datapoint of each dataset (blue for per second, green for 10-second, orange for 60-second)
#VALUE!
Bland-Altman visualisation of Fitbit Charge 5 against the 12-lead ECG, colors indicate datapoint of each dataset (blue for per second, green for 10-second, orange for 60-second)
#VALUE!
Bland-Altman visualisation of Fitbit Sense 2 against the 12-lead ECG, colors indicate datapoint of each dataset (blue for per second, green for 10-second, orange for 60-second)
#VALUE!
Bland-Altman visualisation of EmbracePlus against the 12-lead ECG, colors indicate datapoint of each dataset (blue for 60-second)
#VALUE!
Bland-Altman visualisation of Garmin Vivosmart 4 against the 12-lead ECG, colors indicate datapoint of each dataset (blue for per second, green for 10-second, orange for 60-second)
#VALUE!
Bland-Altman visualisation of WHOOP 4.0 against the 12-lead ECG, colors indicate datapoint of each dataset (blue for per second, green for 10-second, orange for 60-second)
#VALUE!
Bland-Altman visualisation of Withings Scantwatch against the 12-lead ECG, colors indicate datapoint of each dataset (blue for per second, green for 10-second, orange for 60-second)
#VALUE!

## Sheet: Transitions_ECG
Validation against 12-lead ECG, 10-second dataset									Validation against 12-lead ECG, Per second dataset
Data / Device	Zephyr	Embrace	Charge	Sense	Garmin	Withings	Whoop		Data / Device	Zephyr	Embrace	Charge	Sense	Garmin	Withings	Whoop
Transition T1									Transition T1
CCC_Value	0.714232	0	0.383993	0.417459	0.205556	0.0610844	0.0483088		CCC_Value	0.0768115		0.448458	0.53221	0.923077	0.00480141	0.291381
CCC_Lower_CI	0.614487	-0.512263	0.200878	0.249739	-0.0713462	-0.18558	-0.155834		CCC_Lower_CI	-0.100147		0.163344	0.325742	0.444522	-0.271141	-0.00235476
CCC_Upper_CI	0.791501	0.512263	0.54118	0.560861	0.453043	0.300506	0.248493		CCC_Upper_CI	0.24906		0.664437	0.690227	0.991713	0.280015	0.538828
SCC_PCC_Value	0.746695		0.726724	0.595364	0.409765	0.183255	0.257551		SCC_PCC_Value	0.191337		0.588428	0.695574	1	0.0228778	0.250166
SCC_Lower_CI	0.656009		0.617318	0.459326	0.154096	-0.0634811	0.0579583		SCC_Lower_CI	0.0162768		0.342842	0.539541	1	-0.254309	-0.0468054
SCC_Upper_CI	0.816129		0.808553	0.704113	0.614004	0.408879	0.437345		SCC_Upper_CI	0.355016		0.758726	0.805415	1	0.296592	0.506506
Mean_Diff	-1.25738	9.50202	3.35866	2.60666	1.17127	8.33189	7.32392		Mean_Diff	-1.904		3.36585	3.80645	-0.747856	9.35294	4.10712
p_value	0.0139302	0.0090442	6.364e-06	9.71199e-05	0.536679	1.47948e-11	0.00489175		p_value	0.039039		0.00189568	7.81567e-06	0.171906	6.35308e-10	0.00411177
Lower_LoA	-12.2109	3.60994	-10.3591	-10.6933	-13.2897	-7.86513	-13.3005		Lower_LoA	-21.9871		-9.49237	-8.31659	-1.9358	-7.98757	-12.3994
Upper_LoA	9.69618	15.3941	17.0764	15.9066	15.6323	24.5289	27.9483		Upper_LoA	18.1791		16.2241	15.9295	0.440091	26.6935	20.6137
MAPE_Median	5.2391	6.34936	5.1713	5.99619	6.28281	9.48041	8.41105		MAPE_Median	7.59279		5.53051	4.96456	1.21951	9.72957	4.10816
MAPE_Iqr	1.46228	18.7908	3.30834	2.29822	4.35559	2.58056	6.6858		MAPE_Iqr	6.86154		2.71575	4.41922	1.4737	4.41297	6.91908
MAE_Median	4.42	4.5	4.24167	5.00284	4.90625	7.9	7.66977		MAE_Median	5.55556		4.2	4.63636	1	8.16667	2.83333
MAE_Iqr	0.976529	18	2.47574	1.1966	3.95278	2.40396	6.4807		MAE_Iqr	5.11111		2.97917	4	0.875	4.66667	6.08333
Nr_Datapoints	122	15	98	110	52	65	94		Nr_Datapoints	125	0	41	62	6	51	45
Transition T2									Transition T2
CCC_Value	0.844001	0.559804	0.184234	0.530431	0.150299	0.340598	0.0111908		CCC_Value	0.426286		0.563637	0.687281	0.396048	0.248843	0.434987
CCC_Lower_CI	0.781374	0.296691	-0.0190954	0.376282	-0.114763	0.0948792	-0.189721		CCC_Lower_CI	0.319322		0.409416	0.580929	-0.0868873	0.0377199	0.271331
CCC_Upper_CI	0.889797	0.743924	0.37293	0.656005	0.395382	0.547198	0.211203		CCC_Upper_CI	0.522525		0.686543	0.770559	0.728261	0.438701	0.574197
SCC_PCC_Value	0.790659	0.353476	0.254353	0.510549	0.239591	0.351372	0.0831657		SCC_PCC_Value	0.389583		0.58622	0.712442	0.438198	0.374086	0.330127
SCC_Lower_CI	0.709986	0.0427239	0.0545472	0.352634	-0.0223731	0.106993	-0.11931		SCC_Lower_CI	0.279233		0.437107	0.612684	-0.0360466	0.174907	0.154005
SCC_Upper_CI	0.850849	0.601868	0.434574	0.64019	0.470769	0.555715	0.279		SCC_Upper_CI	0.489776		0.703969	0.789855	0.751355	0.543851	0.485917
Mean_Diff	-0.571053	15.4378	11.0888	8.39944	4.27023	12.4473	8.34195		Mean_Diff	-1.03984	6.2	6.51783	4.53419	1.0655	11.4942	3.70608
p_value	0.132634	0.000702368	0.00423366	5.54092e-07	0.0969375	0.0107079	0.0142721		p_value	0.0171692	0.203518	0.00195778	0.000172553	0.608946	0.000139088	0.130631
Lower_LoA	-8.4954	10.8178	-5.39823	-4.42672	-9.10591	-2.61887	-21.8938		Lower_LoA	-14.5258	-3.80368	-5.54844	-5.51931	-7.7401	-1.80454	-13.7483
Upper_LoA	7.3533	20.0578	27.5759	21.2256	17.6464	27.5134	38.5777		Upper_LoA	12.4461	16.2037	18.5841	14.5877	9.8711	24.793	21.1605
MAPE_Median	3.55836	15.4324	13.6167	10.8567	9.16224	12.7767	11.2864		MAPE_Median	6.26498	6.66667	6.82768	4.64061	3.46476	12.6902	7.32055
MAPE_Iqr	1.69908	17.9946	9.87849	6.73325	7.84541	16.0034	12.4559		MAPE_Iqr	3.46577	7.90694	8.48277	7.27542	4.51308	9.95378	12.6524
MAE_Median	3.08	14	12.3458	9.83095	8.11458	12.7051	11.1822		MAE_Median	5.28571	6	5.86667	5	3.5	10.7103	6.31818
MAE_Iqr	1.52958	17.2	8.87014	8.42317	6.64732	14.7108	12.1918		MAE_Iqr	2.2625	7.75	8.05	7.78571	3.5	9.03977	12
Nr_Datapoints	114	39	94	104	57	60	96		Nr_Datapoints	251	5	96	123	18	85	112
Transition T3									Transition T3
CCC_Value	0.940211	0.627056	0.531486	0.74208	0.447912	0.213303	0.645562		CCC_Value	0.727511	0.657895	0.443422	0.679023	0.748017	0.316694	0.758598
CCC_Lower_CI	0.924346	0.356258	0.425436	0.675332	0.302378	0.0235041	0.56204		CCC_Lower_CI	0.660613	-0.188604	0.261343	0.558269	0.476767	0.112358	0.663387
CCC_Upper_CI	0.952832	0.800681	0.623136	0.79677	0.573039	0.388261	0.716051		CCC_Upper_CI	0.782946	0.943508	0.595028	0.771605	0.889199	0.495333	0.829637
SCC_PCC_Value	0.913546	0.250107	0.501969	0.731917	0.422917	0.140052	0.617843		SCC_PCC_Value	0.666877	0.703058	0.383359	0.711203	0.772959	0.191036	0.746914
SCC_Lower_CI	0.891002	-0.108006	0.391891	0.663048	0.274097	-0.0520953	0.529656		SCC_Lower_CI	0.588638	-0.106258	0.192622	0.599669	0.521204	-0.021718	0.648018
SCC_Upper_CI	0.931597	0.550768	0.597878	0.7885	0.551956	0.322199	0.692815		SCC_Upper_CI	0.732738	0.952056	0.546182	0.795633	0.900958	0.387238	0.821041
Mean_Diff	-1.14313	2.22945	3.03121	-2.64379	2.8639	-1.99275	-1.44721		Mean_Diff	-2.25431	-2.5341	1.53231	-3.93616	5.70921	-2.08083	-4.21374
p_value	2.88658e-15	0.433963	0.202145	0.449339	0.229721	0.719031	0.648349		p_value	4.66294e-15	0.562044	0.499744	0.251091	0.13211	0.708286	0.251647
Lower_LoA	-5.46826	-3.78418	-8.14866	-10.233	-9.65532	-16.7648	-12.7971		Lower_LoA	-10.285	-16.4232	-10.1895	-11.1368	-1.42069	-14.2982	-12.5727
Upper_LoA	3.182	8.24307	14.2111	4.94543	15.3831	12.7793	9.9027		Upper_LoA	5.7764	11.355	13.2541	3.26446	12.8391	10.1365	4.14525
MAPE_Median	1.95211	6.84932	7.15797	5.77641	3.995	7.07899	6.75199		MAPE_Median	4.03606	5.29294	6.21446	5.17072	3.40647	6.66915	5.8492
MAPE_Iqr	0.674477	10.6027	7.32404	5.80705	4.51782	3.30839	9.26121		MAPE_Iqr	1.58445	11.2825	7.30376	6.08774	5.21402	2.56664	12.4005
MAE_Median	1.79	6	6.72322	5.85696	3.2	6.80783	6.83579		MAE_Median	3.625	5.75	7	5.42857	3.375	6.125	5.5
MAE_Iqr	0.67478	10.5	6.94167	6.76207	4.45707	5.30417	11.2507		MAE_Iqr	1.37292	10.5	7.9625	6.66667	5.5	4.02692	12.25
Nr_Datapoints	262	32	205	215	136	106	224		Nr_Datapoints	232	7	91	102	22	86	105
Transition T4									Transition T4
CCC_Value	0.904368	0.730013	0.442343	0.263374	0.392777	0.520397	0.395872		CCC_Value	0.679276	0.730769	0.431529	0.252057	0.495211	0.324835	0.0557901
CCC_Lower_CI	0.878566	0.506757	0.324394	0.130394	0.235942	0.356215	0.269364		CCC_Lower_CI	0.602526	-0.0495652	0.241758	0.0462266	0.0191157	0.111751	-0.131123
CCC_Upper_CI	0.924907	0.861505	0.546748	0.387046	0.52967	0.653409	0.508949		CCC_Upper_CI	0.743577	0.957115	0.589506	0.437356	0.788239	0.509361	0.238873
SCC_PCC_Value	0.906414	0.424105	0.451528	0.235899	0.341591	0.469062	0.302329		SCC_PCC_Value	0.692485	0.848903	0.477727	0.280334	0.0302689	0.338741	0.0540983
SCC_Lower_CI	0.881129	0.0821026	0.334625	0.101486	0.179325	0.29545	0.16791		SCC_Lower_CI	0.618178	0.265698	0.295791	0.0765467	-0.457025	0.127154	-0.13279
SCC_Upper_CI	0.92653	0.676745	0.554744	0.361854	0.485763	0.612684	0.425712		SCC_Upper_CI	0.754525	0.977239	0.626217	0.46164	0.503587	0.520841	0.237272
Mean_Diff	-0.515574	-2.6405	-1.02659	0.788334	7.51087	6.85566	-6.61837		Mean_Diff	-1.09649	-5.44335	-0.506533	0.0705258	11.9109	6.74485	-2.30019
p_value	1.87851e-05	0.353704	0.561047	0.733066	0.00252301	0.20812	0.195624		p_value	5.92851e-07	0.481805	0.74215	0.976472	0.0134499	0.233142	0.589318
Lower_LoA	-4.13894	-6.4014	-8.37376	-7.10946	0.14128	-0.759963	-16.7997		Lower_LoA	-7.42409	-13.4755	-6.92257	-6.83916	4.16085	-0.92614	-12.936
Upper_LoA	3.10779	1.12041	6.32058	8.68613	14.8805	14.4713	3.56294		Upper_LoA	5.23111	2.58878	5.90951	6.98021	19.6609	14.4158	8.33561
MAPE_Median	1.04348	3.84672	3.40825	5.18771	5.26046	9.40229	6.28129		MAPE_Median	2.54866	4.86764	2.93458	5.37752	7.29198	9.54325	7.77061
MAPE_Iqr	0.858297	4.31828	6.16623	5.88954	5.49873	14.4635	14.004		MAPE_Iqr	1.1555	14.9751	5.25506	6.26848	10.8497	15.8012	12.8084
MAE_Median	1.20909	4.5	3.95531	5.96204	4.94444	8.59091	7.60857		MAE_Median	2.5	5.25	3.28571	6.16667	8	8.75	8.25
MAE_Iqr	0.85858	5.375	5.22803	5.81549	6.08128	14.2265	12.9546		MAE_Iqr	1.15769	14.5	4.47143	7.21429	13.7917	15.8112	9.69583
Nr_Datapoints	244	31	203	203	129	95	192		Nr_Datapoints	228	7	86	89	17	79	112
Transition T5									Transition T5
CCC_Value	0.977694	0.85936	0.878431	0.859701	0.783414	0.828484	0.871441		CCC_Value	0.884779	0.878505	0.901182	0.88363	0.947368	0.750152	0.375503
CCC_Lower_CI	0.97163	0.726132	0.843897	0.820355	0.696786	0.752608	0.835747		CCC_Lower_CI	0.853363	0.370667	0.857401	0.835493	0.818461	0.634241	0.206598
CCC_Upper_CI	0.982474	0.930391	0.905715	0.890945	0.847516	0.882647	0.899802		CCC_Upper_CI	0.909791	0.981943	0.932013	0.918308	0.985472	0.833082	0.522675
SCC_PCC_Value	0.976343	0.900228	0.901549	0.906893	0.863228	0.79785	0.871585		SCC_PCC_Value	0.903237	0.93533	0.901235	0.922059	1	0.734194	0.441432
SCC_Lower_CI	0.969917	0.801582	0.873138	0.879928	0.805033	0.710567	0.835927		SCC_Lower_CI	0.876524	0.616529	0.857477	0.888881	1	0.612519	0.281038
SCC_Upper_CI	0.98141	0.951161	0.923855	0.928035	0.904966	0.860951	0.899916		SCC_Upper_CI	0.924403	0.99063	0.93205	0.945616	1	0.821882	0.577835
Mean_Diff	1.5042	-11.6863	-3.9678	-1.55014	-4.7379	1.40003	-1.22194		Mean_Diff	3.34615	-14.2284	-3.31522	0.215111	-7.07296	2.90676	7.02148
p_value	2.911e-13	0.00114254	0.093399	0.348024	0.00297341	0.77551	0.447177		p_value	2.33147e-14	0.0830258	0.223053	0.904033	0.0114865	0.560391	0.102986
Lower_LoA	-4.70915	-17.9014	-17.3932	-15.5635	-20.1745	-15.2232	-15.4221		Lower_LoA	-9.00131	-24.5232	-13.6454	-11.3093	-8.0414	-13.9469	-18.2877
Upper_LoA	7.71754	-5.47112	9.45761	12.4633	10.6987	18.0233	12.9783		Upper_LoA	15.6936	-3.93365	7.01498	11.7396	-6.10453	19.7604	32.3307
MAPE_Median	2.3897	8.46154	6.42678	7.17016	6.15579	9.26263	5.71531		MAPE_Median	5.21269	10.2347	5.33867	5.33867	6.54501	11.4078	4.44479
MAPE_Iqr	0.944465	21.393	6.47205	5.74328	3.54844	22.4397	4.80183		MAPE_Iqr	3.10543	20.5551	6.65198	5.19998	8.22955	18.6386	11.2832
MAE_Median	2.68182	11	5.44107	8.33302	6.60714	10.5196	5.24918		MAE_Median	5.36364	11	4.55556	5.6	6	12.7444	4.66667
MAE_Iqr	1.05706	20	6.72926	6.11642	4.95238	15.7142	4.6888		MAE_Iqr	3.68889	19.5	6.85714	6.29167	7	11.0611	9.84375
Nr_Datapoints	262	31	216	216	106	95	223		Nr_Datapoints	234	7	104	114	12	79	115
Transitions (all)									Transitions (all)
CCC_Value	0.971352	0.713614	0.779367	0.788812	0.753973	0.633443	0.673058		CCC_Value	0.894915	0.657447	0.804876	0.822736	0.73608	0.569563	0.479609
CCC_Lower_CI	0.967635	0.624131	0.750901	0.761952	0.712556	0.572532	0.634024		CCC_Lower_CI	0.882305	0.36238	0.768271	0.791865	0.611232	0.497465	0.408301
CCC_Upper_CI	0.974648	0.784619	0.804943	0.812962	0.790153	0.687401	0.708671		CCC_Upper_CI	0.906242	0.832733	0.836234	0.849413	0.825185	0.633846	0.545099
SCC_PCC_Value	0.971521	0.777511	0.784063	0.795812	0.744148	0.662113	0.722279		SCC_PCC_Value	0.897049	0.713197	0.804563	0.825671	0.676583	0.620354	0.584527
SCC_Lower_CI	0.967825	0.704551	0.756119	0.769729	0.701359	0.604813	0.688026		SCC_Lower_CI	0.88468	0.450223	0.767907	0.795254	0.53119	0.554349	0.52296
SCC_Upper_CI	0.974798	0.834207	0.809152	0.819243	0.781593	0.712593	0.753321		SCC_Upper_CI	0.908157	0.862325	0.835966	0.851943	0.783267	0.678605	0.640026
Mean_Diff	-0.248705	2.60109	0.66584	0.41163	2.63344	3.95043	-0.406929		Mean_Diff	-0.457009	-4.19876	1.36066	0.456699	2.22268	5.11055	1.36039
p_value	0.020185	0.265644	0.64505	0.787401	0.097775	0.0283479	0.848001		p_value	0.0212322	0.378374	0.281757	0.769332	0.333704	0.00827983	0.449064
Lower_LoA	-6.89076	-23.0084	-19.2059	-18.324	-15.8111	-23.8414	-27.1795		Lower_LoA	-13.1623	-25.172	-17.2542	-16.2484	-13.8608	-23.2661	-32.1406
Upper_LoA	6.39335	28.2106	20.5376	19.1472	21.078	31.7422	26.3657		Upper_LoA	12.2483	16.7745	19.9756	17.1618	18.3061	33.4872	34.8614
MAPE_Median	2.52496	14.3271	6.39403	6.60708	6.10659	10.9314	8.84407		MAPE_Median	4.98688	5.93175	5.8708	6.35572	5.36191	11.5228	10.5922
MAPE_Iqr	0.973393	14.3655	5.09497	4.05491	5.32787	9.50724	13.3769		MAPE_Iqr	1.66307	11.7594	4.50792	3.45896	7.07628	7.91505	13.7479
MAE_Median	2.35374	10.8571	6.13787	7.51071	5.60753	9.84973	10.3672		MAE_Median	4.81818	6.57143	5.68421	6.94118	4.68636	9.92	9.69231
MAE_Iqr	0.551901	13.2905	5.25654	3.91519	5.24809	7.81792	10.6719		MAE_Iqr	1.75498	11.2857	4.95701	4.31494	7	7.0265	12.4778
Nr_Datapoints	1004	148	816	848	480	421	829		Nr_Datapoints	1070	26	418	490	75	380	489
Steady States									Steady States
CCC_Value	0.990338	0.842611	0.891122	0.872886	0.791633	0.723455	0.826178		CCC_Value	0.970731	0.810721	0.887286	0.867124	0.786342	0.73518	0.572786
CCC_Lower_CI	0.98955	0.81087	0.881706	0.862139	0.768407	0.689892	0.811425		CCC_Lower_CI	0.968378	0.640328	0.873412	0.851608	0.722039	0.703108	0.530467
CCC_Upper_CI	0.991067	0.869409	0.899829	0.882848	0.812777	0.753915	0.839879		CCC_Upper_CI	0.97291	0.905063	0.899721	0.881121	0.837176	0.764267	0.612256
SCC_PCC_Value	0.988919	0.866617	0.888304	0.886058	0.826322	0.73685	0.858029		SCC_PCC_Value	0.968851	0.815925	0.884054	0.880192	0.820394	0.747949	0.648428
SCC_Lower_CI	0.988016	0.839296	0.87866	0.876351	0.806545	0.704633	0.845751		SCC_Lower_CI	0.96635	0.64931	0.869809	0.866092	0.764991	0.717172	0.611753
SCC_Upper_CI	0.989754	0.889573	0.897224	0.895045	0.844252	0.766034	0.869399		SCC_Upper_CI	0.971168	0.907805	0.896826	0.892892	0.863744	0.775815	0.682322
Mean_Diff	-0.262954	-1.22589	-0.0471038	0.305236	1.84091	2.74269	-1.04679		Mean_Diff	-0.282339	-6.31018	-0.248074	-0.545759	1.6131	2.73535	-0.429738
p_value	4.68299e-08	0.463429	0.964107	0.810959	0.350895	0.172804	0.595649		p_value	0.000553051	0.20547	0.80295	0.683384	0.500663	0.166914	0.818034
Lower_LoA	-4.94563	-20.9426	-15.6371	-15.964	-17.0994	-22.7197	-22.5998		Lower_LoA	-8.28035	-19.7533	-15.94	-17.0673	-17.7776	-22.5111	-34.6157
Upper_LoA	4.41972	18.4908	15.5429	16.5745	20.7812	28.2051	20.5062		Upper_LoA	7.71567	7.13298	15.4438	15.9758	21.0038	27.9818	33.7562
MAPE_Median	1.67085	6.64806	5.34471	5.34471	3.60689	8.79544	7.98397		MAPE_Median	3.35616	6.24345	4.84486	4.74563	4.57422	8.77182	11.4418
MAPE_Iqr	0.744219	6.19754	4.0759	4.28564	6.14467	7.43697	9.95356		MAPE_Iqr	1.18059	10.9519	4.33905	3.72882	6.93946	7.66064	12.2744
MAE_Median	1.47917	6.23529	5.55273	5.55273	3.92	9.01056	8.75396		MAE_Median	2.84071	6.1	4.81818	4.64286	4.44444	8.90068	10.6667
MAE_Iqr	0.429466	5.96961	3.90465	4.95027	7.15299	7.54542	8.87931		MAE_Iqr	0.853318	9.54286	4.28867	4.37789	8.8197	7.52376	10.3694
Nr_Datapoints	2478	383	1990	2037	1093	856	1918		Nr_Datapoints	2497	31	1011	1092	174	872	1040

## Sheet: FullProtocol_Zephyr
Validation against Zephyr Bioharnass 3.0, Per second dataset
Data / Device	Embrace	Charge	Sense	Garmin	Withings	Whoop
CCC_Value	0.81368	0.850884	0.838578	0.714473	0.638517	0.778128
CCC_Lower_CI	0.777071	0.845749	0.833282	0.690726	0.626617	0.767997
CCC_Upper_CI	0.844802	0.855861	0.84372	0.73668	0.65012	0.78787
SCC_PCC_Value	0.839855	0.843814	0.840744	0.744277	0.654668	0.823521
SCC_Lower_CI	0.807844	0.838457	0.835512	0.722608	0.643183	0.815247
SCC_Upper_CI	0.866925	0.849008	0.845823	0.764485	0.665858	0.831459
Mean_Diff	1.41779	-0.65423	-0.0334814	-1.74565	-3.53769	-0.421517
p_value	0.323001	0.495951	0.980931	0.37166	0.0729972	0.816265
Lower_LoA	-21.2209	-19.3404	-19.0194	-23.4636	-30.7766	-25.8571
Upper_LoA	24.0565	18.0319	18.9524	19.9723	23.7012	25.0141
MAPE_Median	7.43096	7.17387	7.21973	8.037	11.2031	11.3665
MAPE_Iqr	5.24978	2.82552	4.58863	5.04552	6.82878	8.86136
MAE_Median	6.57143	7.02085	7.6442	6.99237	9.41326	9.11963
MAE_Iqr	5.17077	3.34007	3.52772	4.64129	7.37669	8.20166
Nr_Datapoints	388	11453	12428	1748	9762	6061

## Sheet: FullProtocol_Zephyr_BlandAltman
Bland-Altman visualisation of Fitbit Charge 5 against the Zephyr using per second dataset
#VALUE!
Bland-Altman visualisation of Fitbit Sense 2 against the Zephyr using per second dataset
#VALUE!
Bland-Altman visualisation of EmbracePlus against the Zephyr using per second dataset
#VALUE!
Bland-Altman visualisation of Garmin Vivosmart 4 against the Zephyr using per second dataset
#VALUE!
Bland-Altman visualisation of WHOOP 4.0 against the Zephyr using per second dataset
#VALUE!
Bland-Altman visualisation of Withings Scanwatch against the Zephyr using per second dataset
#VALUE!

## Sheet: Wilcoxon_ECG
Wilcoxon Pairwise Comparisons of MAPE (against ECG), Per second dataset
	Embrace	Charge	Sense	Vivosmart	Whoop	Withings
Zephyr	0.0413733	0.0163547	0.00429272	0.370268	0.000233542	0.0123496
Embrace		0.886926	0.776112	0.861414	0.222222	0.722225
Charge			0.976694	0.808153	0.059387	0.188877
Sense				0.466352	0.10528	0.430495
Vivosmart					0.0997601	0.211762
Whoop						0.852542
Wilcoxon Pairwise Comparisons of MAPE (against ECG), 60-second dataset
	Embrace	Charge	Sense	Vivosmart	Whoop	Withings
Zephyr	3.3227e-06	4.78546e-06	7.30633e-07	4.89589e-06	3.61598e-05	2.89845e-07
Embrace		0.198943	0.350184	0.187501	0.23219	0.46547
Charge			0.759152	0.835146	0.0315136	0.121786
Sense				0.466386	0.0594258	0.188926
Vivosmart					0.035917	0.0828791
Whoop						0.729984
Wilcoxon Pairwise Comparisons of MAE (against ECG), Per second dataset
	Embrace	Charge	Sense	Vivosmart	Whoop	Withings
Zephyr	0.0413733	0.0244956	0.00132907	0.209712	4.38861e-05	0.00111344
Embrace		0.886926	0.831099	0.930443	0.621601	0.722225
Charge			0.704108	0.835133	0.0843484	0.152516
Sense				0.627238	0.075223	0.279998
Vivosmart					0.129287	0.199345
Whoop						0.729945
Wilcoxon Pairwise Comparisons of MAE (against ECG), 10-second dataset
	Embrace	Charge	Sense	Vivosmart	Whoop	Withings
Zephyr	3.63419e-08	7.43741e-08	4.19913e-08	2.76025e-07	2.38397e-05	4.84882e-08
Embrace		0.079828	0.198943	0.282278	0.506855	0.748103
Charge			0.492594	0.754919	0.0943998	0.136505
Sense				0.781415	0.0943998	0.280051
Vivosmart					0.087161	0.331467
Whoop						0.690449
Wilcoxon Pairwise Comparisons of MAE (against ECG), 60-second dataset
	Embrace	Charge	Sense	Vivosmart	Whoop	Withings
Zephyr	6.85415e-06	1.22249e-06	4.93428e-07	3.1807e-06	3.61598e-05	1.46993e-07
Embrace		0.335333	0.539817	0.298093	0.19328	0.397192
Charge			0.672008	0.86232	0.0843958	0.0749321
Sense				0.532418	0.0752675	0.170016
Vivosmart					0.056882	0.0712958
Whoop						0.613949
